# Supplementary material for: Mechanistic insights into boron-catalysed direct amidation reactions
Source: Chem Sci. 2018 Jan 2;9(4):1058–72. doi: 10.1039/c7sc03595k (PMC5890798; doi:10.1039/c7sc03595k)
Supplement: Supplementary file 2 [file SC-009-C7SC03595K-s002.cif]

# Electronic Supplementary Material (ESI) for Chemical Science.
# This journal is © The Royal Society of Chemistry 2018

####################################################################### 
# 
# This file contains crystal structure data downloaded from the 
# Cambridge Structural Database (CSD) hosted by the Cambridge 
# Crystallographic Data Centre (CCDC).
# 
# Full information about CCDC data access policies and citation 
# guidelines are available at http://www.ccdc.cam.ac.uk/access/V1 
# 
# Audit and citation data items may have been added by the CCDC. 
# Please retain this information to preserve the provenance of 
# this file and to allow appropriate attribution of the data. 
# 
#######################################################################

data_4a_15srv002
_database_code_depnum_ccdc_archive 'CCDC 1551614'
_audit_update_record             
;
2017-07-17 deposited with the CCDC.
2018-01-02 downloaded from the CCDC.
;

_audit_creation_date             2015-01-05
_audit_creation_method           
;
Olex2 1.2-beta
(compiled 2014.12.26 svn.r3119 for OlexSys, GUI svn.r4975)
;

_chemical_name_common            ?
_chemical_name_systematic        
;
 Bis-3,4,5-trifluorophenylborinic acid benzylamine complex  
;
_chemical_formula_moiety         'C19 H14 B F6 N O'
_chemical_formula_sum            'C19 H14 B F6 N O'
_chemical_formula_weight         397.12
_chemical_melting_point          393(2)
loop_
_atom_type_symbol
_atom_type_description
_atom_type_scat_dispersion_real
_atom_type_scat_dispersion_imag
_atom_type_scat_source
C C 0.0033 0.0016 'International Tables Vol C Tables 4.2.6.8 and 6.1.1.4'
H H 0.0000 0.0000 'International Tables Vol C Tables 4.2.6.8 and 6.1.1.4'
B B 0.0013 0.0007 'International Tables Vol C Tables 4.2.6.8 and 6.1.1.4'
N N 0.0061 0.0033 'International Tables Vol C Tables 4.2.6.8 and 6.1.1.4'
O O 0.0106 0.0060 'International Tables Vol C Tables 4.2.6.8 and 6.1.1.4'
F F 0.0171 0.0103 'International Tables Vol C Tables 4.2.6.8 and 6.1.1.4'

_space_group_crystal_system      triclinic
_space_group_IT_number           2
_space_group_name_H-M_alt        'P -1'
_space_group_name_Hall           '-P 1'
loop_
_space_group_symop_id
_space_group_symop_operation_xyz
1 'x, y, z'
2 '-x, -y, -z'

_cell_length_a                   9.03430(10)
_cell_length_b                   10.2063(2)
_cell_length_c                   11.0348(2)
_cell_angle_alpha                66.3381(18)
_cell_angle_beta                 70.1856(17)
_cell_angle_gamma                78.1262(19)
_cell_volume                     873.89(3)
_cell_formula_units_Z            2
_cell_measurement_reflns_used    9905
_cell_measurement_temperature    120.0
_cell_measurement_theta_max      31.50
_cell_measurement_theta_min      2.19
_exptl_absorpt_coefficient_mu    0.136
_exptl_absorpt_correction_T_max  1.0000
_exptl_absorpt_correction_T_min  0.9474
_exptl_absorpt_correction_type   multi-scan
_exptl_absorpt_process_details   
;
SADABS-2014/4 (Bruker,2014/4) was used for absorption correction.
wR2(int) was 0.1035 before and 0.0427 after correction.
The Ratio of minimum to maximum transmission is 0.9474.
The \l/2 correction factor is 0.00150.
;
_exptl_crystal_colour            'clear colourless'
_exptl_crystal_colour_lustre     clear
_exptl_crystal_colour_modifier   .
_exptl_crystal_colour_primary    colourless
_exptl_crystal_density_diffrn    1.509
_exptl_crystal_density_meas      ?
_exptl_crystal_density_method    'not measured'
_exptl_crystal_description       block
_exptl_crystal_F_000             404
_exptl_crystal_size_max          0.45
_exptl_crystal_size_mid          0.44
_exptl_crystal_size_min          0.2
_exptl_special_details           
;
 ? 
;
_diffrn_reflns_av_R_equivalents  0.0316
_diffrn_reflns_av_unetI/netI     0.0306
_diffrn_reflns_limit_h_max       12
_diffrn_reflns_limit_h_min       -12
_diffrn_reflns_limit_k_max       13
_diffrn_reflns_limit_k_min       -13
_diffrn_reflns_limit_l_max       15
_diffrn_reflns_limit_l_min       -15
_diffrn_reflns_number            18051
_diffrn_reflns_theta_full        28.99
_diffrn_reflns_theta_max         28.99
_diffrn_reflns_theta_min         2.10
_diffrn_ambient_temperature      120.0
_diffrn_detector                 'Bruker PHOTON 100 CMOS'
_diffrn_detector_area_resol_mean ?
_diffrn_detector_type            'CMOS sensor'
_diffrn_measured_fraction_theta_full 0.999
_diffrn_measured_fraction_theta_max 0.999
_diffrn_measurement_device       'Bruker D8 Venture'
_diffrn_measurement_device_type  D8Venture
_diffrn_measurement_method       '\f and \w scans'
_diffrn_radiation_monochromator  'focusing mirrors'
_diffrn_radiation_probe          X-ray
_diffrn_radiation_type           MoK\a
_diffrn_radiation_wavelength     0.71073
_diffrn_source                   'iMuS microsource'
_diffrn_standards_decay_%        ?
_diffrn_standards_interval_count ?
_diffrn_standards_interval_time  ?
_diffrn_standards_number         0
_reflns_number_gt                3848
_reflns_number_total             4649
_reflns_threshold_expression     >2sigma(I)
_computing.bruker_data_scaling   'SADABS V2012/1 (Bruker AXS Inc.)'
_computing_cell_refinement       'SAINT v8.34A (Bruker, 2013)'
_computing_data_collection       'APEX2 v.2013.4_1 (Bruker, 2013)'
_computing_data_reduction        'SAINT v8.34A (Bruker, 2013)'
_computing_molecular_graphics    'Olex2 (Dolomanov et al., 2009)'
_computing_publication_material  'Olex2 (Dolomanov et al., 2009)'
_computing_structure_refinement  'XL (Sheldrick, 2008)'
_computing_structure_solution    'XS (Sheldrick, 2008)'
_refine_diff_density_max         0.418
_refine_diff_density_min         -0.278
_refine_diff_density_rms         0.053
_refine_ls_extinction_coef       ?
_refine_ls_extinction_method     none
_refine_ls_goodness_of_fit_ref   1.042
_refine_ls_hydrogen_treatment    refall
_refine_ls_matrix_type           full
_refine_ls_number_parameters     309
_refine_ls_number_reflns         4649
_refine_ls_number_restraints     0
_refine_ls_R_factor_all          0.0553
_refine_ls_R_factor_gt           0.0426
_refine_ls_restrained_S_all      1.042
_refine_ls_shift/su_max          0.000
_refine_ls_shift/su_mean         0.000
_refine_ls_structure_factor_coef Fsqd
_refine_ls_weighting_details     
'calc w=1/[\s^2^(Fo^2^)+(0.0450P)^2^+0.4500P] where P=(Fo^2^+2Fc^2^)/3'
_refine_ls_weighting_scheme      calc
_refine_ls_wR_factor_gt          0.1000
_refine_ls_wR_factor_ref         0.1073
_refine_special_details          
;
 Refinement of F^2^ against ALL reflections.  The weighted R-factor wR and 
 goodness of fit S are based on F^2^, conventional R-factors R are based 
 on F, with F set to zero for negative F^2^. The threshold expression of 
 F^2^ > 2sigma(F^2^) is used only for calculating R-factors(gt) etc. and is 
 not relevant to the choice of reflections for refinement.  R-factors based 
 on F^2^ are statistically about twice as large as those based on F, and R- 
 factors based on ALL data will be even larger. 
;
_olex2_refinement_description    
;
;
_atom_sites_solution_hydrogens   difmap
_atom_sites_solution_primary     direct
_atom_sites_solution_secondary   difmap
loop_
_atom_site_label
_atom_site_type_symbol
_atom_site_fract_x
_atom_site_fract_y
_atom_site_fract_z
_atom_site_U_iso_or_equiv
_atom_site_adp_type
_atom_site_occupancy
_atom_site_calc_flag
_atom_site_disorder_assembly
_atom_site_disorder_group
_atom_site_refinement_flags_posn
F1 F -0.20075(12) 0.66672(10) 0.16511(11) 0.0412(3) Uani 1 d . . .
F2 F 0.04691(13) 0.77102(9) -0.05566(9) 0.0335(2) Uani 1 d . . .
F3 F 0.32604(12) 0.61085(11) -0.08381(9) 0.0396(3) Uani 1 d . . .
F4 F 0.63163(11) 0.26659(10) 0.38904(10) 0.0334(2) Uani 1 d . . .
F5 F 0.77197(9) 0.03468(11) 0.32070(9) 0.0330(2) Uani 1 d . . .
F6 F 0.60311(10) -0.12271(10) 0.27953(10) 0.0308(2) Uani 1 d . . .
O1 O 0.05580(11) 0.10150(9) 0.31688(9) 0.01477(19) Uani 1 d . . .
N1 N -0.00144(13) 0.18774(11) 0.50154(11) 0.0135(2) Uani 1 d . . .
C1 C 0.01192(16) 0.27091(14) 0.58187(14) 0.0184(3) Uani 1 d . . .
C2 C -0.13048(17) 0.25231(15) 0.70628(14) 0.0214(3) Uani 1 d . . .
C3 C -0.1303(2) 0.13788(17) 0.82935(15) 0.0285(3) Uani 1 d . . .
C4 C -0.2675(3) 0.1112(2) 0.93912(18) 0.0418(5) Uani 1 d . . .
C5 C -0.4036(2) 0.1987(2) 0.9268(2) 0.0473(5) Uani 1 d . . .
C6 C -0.4049(2) 0.3141(2) 0.8063(2) 0.0443(5) Uani 1 d . . .
C7 C -0.26766(19) 0.34075(18) 0.69556(18) 0.0313(3) Uani 1 d . . .
C8 C 0.09581(15) 0.36735(13) 0.24121(12) 0.0143(2) Uani 1 d . . .
C9 C -0.04806(16) 0.45144(14) 0.25229(14) 0.0195(3) Uani 1 d . . .
C10 C -0.06249(17) 0.58543(14) 0.15298(15) 0.0227(3) Uani 1 d . . .
C11 C 0.06228(19) 0.63966(14) 0.04019(14) 0.0227(3) Uani 1 d . . .
C12 C 0.20382(18) 0.55781(15) 0.02747(13) 0.0229(3) Uani 1 d . . .
C13 C 0.22200(16) 0.42413(14) 0.12590(13) 0.0192(3) Uani 1 d . . .
C14 C 0.29679(14) 0.15348(13) 0.35124(12) 0.0139(2) Uani 1 d . . .
C15 C 0.38706(16) 0.23236(14) 0.37516(13) 0.0180(3) Uani 1 d . . .
C16 C 0.54424(16) 0.19097(15) 0.36580(14) 0.0220(3) Uani 1 d . . .
C17 C 0.61746(15) 0.07319(16) 0.33190(13) 0.0220(3) Uani 1 d . . .
C18 C 0.52957(15) -0.00580(15) 0.31023(13) 0.0202(3) Uani 1 d . . .
C19 C 0.37194(15) 0.03288(14) 0.31846(13) 0.0161(2) Uani 1 d . . .
B1 B 0.11586(16) 0.20366(14) 0.34713(14) 0.0124(2) Uani 1 d . . .
H1 H 0.016(2) 0.140(2) 0.257(2) 0.035(5) Uiso 1 d . . .
H1A H -0.102(2) 0.2086(18) 0.4936(17) 0.020(4) Uiso 1 d . . .
H1B H -0.001(2) 0.0922(19) 0.5553(18) 0.023(4) Uiso 1 d . . .
H1C H 0.0227(19) 0.3710(18) 0.5185(17) 0.021(4) Uiso 1 d . . .
H1D H 0.110(2) 0.2338(18) 0.6113(17) 0.022(4) Uiso 1 d . . .
H3 H -0.035(2) 0.077(2) 0.8367(19) 0.033(5) Uiso 1 d . . .
H4 H -0.267(3) 0.026(3) 1.025(3) 0.062(7) Uiso 1 d . . .
H5 H -0.498(3) 0.182(3) 1.000(3) 0.061(7) Uiso 1 d . . .
H6 H -0.495(3) 0.377(3) 0.793(2) 0.053(6) Uiso 1 d . . .
H7 H -0.266(2) 0.416(2) 0.610(2) 0.035(5) Uiso 1 d . . .
H9 H -0.140(2) 0.4197(19) 0.3261(19) 0.027(4) Uiso 1 d . . .
H13 H 0.322(2) 0.3737(19) 0.1124(18) 0.026(4) Uiso 1 d . . .
H15 H 0.3441(18) 0.3166(17) 0.3971(16) 0.015(4) Uiso 1 d . . .
H19 H 0.3159(19) -0.0218(18) 0.2975(17) 0.022(4) Uiso 1 d . . .

loop_
_atom_site_aniso_label
_atom_site_aniso_U_11
_atom_site_aniso_U_22
_atom_site_aniso_U_33
_atom_site_aniso_U_23
_atom_site_aniso_U_13
_atom_site_aniso_U_12
F1 0.0348(5) 0.0252(5) 0.0518(6) -0.0043(4) -0.0192(5) 0.0140(4)
F2 0.0606(6) 0.0136(4) 0.0266(5) 0.0052(3) -0.0267(4) -0.0054(4)
F3 0.0461(6) 0.0343(5) 0.0171(4) 0.0074(4) 0.0032(4) -0.0143(4)
F4 0.0291(5) 0.0381(5) 0.0356(5) -0.0026(4) -0.0153(4) -0.0198(4)
F5 0.0109(4) 0.0438(6) 0.0293(5) 0.0026(4) -0.0057(3) -0.0041(4)
F6 0.0213(4) 0.0318(5) 0.0336(5) -0.0145(4) -0.0041(4) 0.0092(4)
O1 0.0169(4) 0.0129(4) 0.0153(4) -0.0026(3) -0.0078(3) -0.0026(3)
N1 0.0144(5) 0.0110(5) 0.0137(5) -0.0033(4) -0.0026(4) -0.0027(4)
C1 0.0212(6) 0.0157(6) 0.0187(6) -0.0081(5) -0.0015(5) -0.0055(5)
C2 0.0246(7) 0.0208(6) 0.0210(6) -0.0128(5) 0.0004(5) -0.0074(5)
C3 0.0397(9) 0.0278(8) 0.0195(7) -0.0126(6) -0.0014(6) -0.0093(7)
C4 0.0597(12) 0.0433(10) 0.0204(8) -0.0162(7) 0.0080(8) -0.0235(9)
C5 0.0436(10) 0.0628(13) 0.0379(10) -0.0343(10) 0.0184(8) -0.0271(10)
C6 0.0264(8) 0.0573(12) 0.0567(12) -0.0402(10) 0.0026(8) -0.0029(8)
C7 0.0294(8) 0.0303(8) 0.0355(9) -0.0197(7) -0.0015(7) -0.0020(6)
C8 0.0178(6) 0.0116(5) 0.0138(5) -0.0028(4) -0.0057(5) -0.0036(4)
C9 0.0185(6) 0.0156(6) 0.0212(6) -0.0022(5) -0.0064(5) -0.0026(5)
C10 0.0261(7) 0.0147(6) 0.0292(7) -0.0056(5) -0.0159(6) 0.0035(5)
C11 0.0420(8) 0.0104(6) 0.0183(6) 0.0014(5) -0.0185(6) -0.0046(5)
C12 0.0324(7) 0.0201(6) 0.0119(6) 0.0009(5) -0.0044(5) -0.0103(6)
C13 0.0221(6) 0.0167(6) 0.0149(6) -0.0023(5) -0.0038(5) -0.0031(5)
C14 0.0134(5) 0.0147(6) 0.0102(5) -0.0001(4) -0.0030(4) -0.0036(4)
C15 0.0199(6) 0.0163(6) 0.0159(6) -0.0009(5) -0.0056(5) -0.0070(5)
C16 0.0213(6) 0.0258(7) 0.0158(6) 0.0034(5) -0.0074(5) -0.0144(5)
C17 0.0107(5) 0.0297(7) 0.0148(6) 0.0035(5) -0.0030(5) -0.0041(5)
C18 0.0154(6) 0.0215(6) 0.0155(6) -0.0025(5) -0.0011(5) 0.0015(5)
C19 0.0147(6) 0.0173(6) 0.0132(5) -0.0026(5) -0.0030(4) -0.0022(5)
B1 0.0124(6) 0.0111(6) 0.0119(6) -0.0020(5) -0.0030(5) -0.0023(5)

_geom_special_details            
;
 All esds (except the esd in the dihedral angle between two l.s. planes) 
 are estimated using the full covariance matrix.  The cell esds are taken 
 into account individually in the estimation of esds in distances, angles 
 and torsion angles; correlations between esds in cell parameters are only 
 used when they are defined by crystal symmetry.  An approximate (isotropic) 
 treatment of cell esds is used for estimating esds involving l.s. planes. 
;
loop_
_geom_bond_atom_site_label_1
_geom_bond_atom_site_label_2
_geom_bond_distance
_geom_bond_site_symmetry_2
_geom_bond_publ_flag
F1 C10 1.3475(17) . ?
F2 C11 1.3491(14) . ?
F3 C12 1.3465(16) . ?
F4 C16 1.3533(15) . ?
F5 C17 1.3470(15) . ?
F6 C18 1.3511(16) . ?
O1 B1 1.4588(16) . ?
O1 H1 0.78(2) . ?
N1 C1 1.4965(16) . ?
N1 B1 1.6362(17) . ?
N1 H1A 0.912(17) . ?
N1 H1B 0.915(18) . ?
C1 C2 1.5066(18) . ?
C1 H1C 0.982(17) . ?
C1 H1D 0.995(17) . ?
C2 C3 1.391(2) . ?
C2 C7 1.385(2) . ?
C3 C4 1.391(2) . ?
C3 H3 0.96(2) . ?
C4 C5 1.375(3) . ?
C4 H4 0.99(3) . ?
C5 C6 1.379(3) . ?
C5 H5 0.94(2) . ?
C6 C7 1.396(2) . ?
C6 H6 0.94(2) . ?
C7 H7 0.95(2) . ?
C8 C9 1.3993(18) . ?
C8 C13 1.3968(18) . ?
C8 B1 1.6253(17) . ?
C9 C10 1.3815(18) . ?
C9 H9 0.948(18) . ?
C10 C11 1.371(2) . ?
C11 C12 1.373(2) . ?
C12 C13 1.3811(18) . ?
C13 H13 0.942(18) . ?
C14 C15 1.4034(17) . ?
C14 C19 1.3978(18) . ?
C14 B1 1.6196(18) . ?
C15 C16 1.3764(19) . ?
C15 H15 0.957(16) . ?
C16 C17 1.374(2) . ?
C17 C18 1.373(2) . ?
C18 C19 1.3791(18) . ?
C19 H19 0.959(17) . ?

loop_
_geom_angle_atom_site_label_1
_geom_angle_atom_site_label_2
_geom_angle_atom_site_label_3
_geom_angle
_geom_angle_site_symmetry_1
_geom_angle_site_symmetry_3
_geom_angle_publ_flag
B1 O1 H1 111.9(15) . . ?
C1 N1 B1 122.88(10) . . ?
C1 N1 H1A 106.6(10) . . ?
C1 N1 H1B 108.8(11) . . ?
B1 N1 H1A 106.3(10) . . ?
B1 N1 H1B 107.9(11) . . ?
H1A N1 H1B 102.6(15) . . ?
N1 C1 C2 109.18(10) . . ?
N1 C1 H1C 106.9(10) . . ?
N1 C1 H1D 108.6(10) . . ?
C2 C1 H1C 113.4(10) . . ?
C2 C1 H1D 110.2(10) . . ?
H1C C1 H1D 108.5(13) . . ?
C3 C2 C1 120.21(13) . . ?
C7 C2 C1 120.26(13) . . ?
C7 C2 C3 119.26(14) . . ?
C2 C3 H3 119.2(11) . . ?
C4 C3 C2 120.17(17) . . ?
C4 C3 H3 120.6(11) . . ?
C3 C4 H4 119.1(15) . . ?
C5 C4 C3 120.07(18) . . ?
C5 C4 H4 120.8(15) . . ?
C4 C5 C6 120.43(16) . . ?
C4 C5 H5 121.0(15) . . ?
C6 C5 H5 118.6(15) . . ?
C5 C6 C7 119.69(19) . . ?
C5 C6 H6 123.4(15) . . ?
C7 C6 H6 116.9(15) . . ?
C2 C7 C6 120.36(18) . . ?
C2 C7 H7 118.1(12) . . ?
C6 C7 H7 121.5(12) . . ?
C9 C8 B1 122.87(11) . . ?
C13 C8 C9 117.27(11) . . ?
C13 C8 B1 119.58(11) . . ?
C8 C9 H9 122.5(11) . . ?
C10 C9 C8 120.72(13) . . ?
C10 C9 H9 116.8(11) . . ?
F1 C10 C9 120.46(13) . . ?
F1 C10 C11 118.16(12) . . ?
C11 C10 C9 121.38(13) . . ?
F2 C11 C10 120.80(13) . . ?
F2 C11 C12 120.68(13) . . ?
C10 C11 C12 118.52(12) . . ?
F3 C12 C11 118.46(12) . . ?
F3 C12 C13 120.22(13) . . ?
C11 C12 C13 121.32(13) . . ?
C8 C13 H13 121.7(11) . . ?
C12 C13 C8 120.80(13) . . ?
C12 C13 H13 117.5(11) . . ?
C15 C14 B1 122.96(11) . . ?
C19 C14 C15 117.74(11) . . ?
C19 C14 B1 119.08(11) . . ?
C14 C15 H15 122.5(9) . . ?
C16 C15 C14 120.33(13) . . ?
C16 C15 H15 117.1(9) . . ?
F4 C16 C15 120.51(14) . . ?
F4 C16 C17 118.03(12) . . ?
C17 C16 C15 121.46(13) . . ?
F5 C17 C16 121.14(13) . . ?
F5 C17 C18 120.24(13) . . ?
C18 C17 C16 118.61(12) . . ?
F6 C18 C17 117.68(12) . . ?
F6 C18 C19 120.93(13) . . ?
C17 C18 C19 121.39(13) . . ?
C14 C19 H19 120.5(10) . . ?
C18 C19 C14 120.44(12) . . ?
C18 C19 H19 119.0(10) . . ?
O1 B1 N1 101.20(9) . . ?
O1 B1 C8 112.32(10) . . ?
O1 B1 C14 109.92(10) . . ?
C8 B1 N1 109.68(10) . . ?
C14 B1 N1 110.77(10) . . ?
C14 B1 C8 112.41(10) . . ?

loop_
_geom_hbond_atom_site_label_D
_geom_hbond_atom_site_label_H
_geom_hbond_atom_site_label_A
_geom_hbond_distance_DH
_geom_hbond_distance_HA
_geom_hbond_distance_DA
_geom_hbond_angle_DHA
_geom_hbond_site_symmetry_A
O1 H1 F2 0.78(2) 2.26(2) 3.0280(12) 166.3(19) 2_565
N1 H1B O1 0.915(18) 1.959(18) 2.8552(14) 165.8(15) 2_556

loop_
_geom_torsion_atom_site_label_1
_geom_torsion_atom_site_label_2
_geom_torsion_atom_site_label_3
_geom_torsion_atom_site_label_4
_geom_torsion
_geom_torsion_site_symmetry_1
_geom_torsion_site_symmetry_2
_geom_torsion_site_symmetry_3
_geom_torsion_site_symmetry_4
_geom_torsion_publ_flag
C1 N1 B1 O1 179.38(10) . . . . ?
C3 C2 C1 N1 88.08(15) . . . . ?
C7 C2 C1 N1 -85.87(15) . . . . ?
C8 B1 N1 C1 -61.81(14) . . . . ?
C8 B1 C14 C15 52.70(15) . . . . ?
C8 B1 C14 C19 -121.84(12) . . . . ?
C9 C8 B1 O1 77.93(15) . . . . ?
C9 C8 B1 N1 -33.78(16) . . . . ?
C13 C8 B1 O1 -95.80(13) . . . . ?
C13 C8 B1 N1 152.50(11) . . . . ?
C14 B1 N1 C1 62.85(14) . . . . ?
C14 B1 C8 C9 -157.48(12) . . . . ?
C14 B1 C8 C13 28.80(16) . . . . ?
C15 C14 B1 O1 178.60(11) . . . . ?
C15 C14 B1 N1 -70.39(14) . . . . ?
C19 C14 B1 O1 4.07(15) . . . . ?
C19 C14 B1 N1 115.07(12) . . . . ?
B1 N1 C1 C2 169.50(11) . . . . ?

_olex2_submission_special_instructions 'No special instructions were received'

_iucr_refine_instructions_details 
;

TITL 15srv002 in P-1 #2
REM reset to P-1 #2
CELL 0.71073 9.0343 10.2063 11.0348 66.3381 70.1856 78.1262
ZERR 2 0.0001 0.0002 0.0002 0.0018 0.0017 0.0019
LATT 1
SFAC C H B N O F
UNIT 38 28 2 2 2 12
EQIV $1 -X,1-Y,-Z
EQIV $2 -X,-Y,1-Z
 
L.S. 9
PLAN  5
TEMP -153.15
HTAB O1 F2_$1
HTAB N1 O1_$2
CONF C1 N1 B1 O1
CONF C8 B1 N1 C1
CONF C14 B1 N1 C1
CONF B1 N1 C1 C2
CONF C3 C2 C1 N1
CONF C7 C2 C1 N1
CONF C9 C8 B1 O1
CONF C9 C8 B1 N1
CONF C14 B1 C8 C9
CONF C13 C8 B1 O1
CONF C13 C8 B1 N1
CONF C14 B1 C8 C13
CONF C15 C14 B1 O1
CONF C15 C14 B1 N1
CONF C8 B1 C14 C15
CONF C19 C14 B1 O1
CONF C19 C14 B1 N1
CONF C8 B1 C14 C19
BOND $h
fmap 2
acta
OMIT -2 58
REM <olex2.extras>
REM <HklSrc "%.\\15srv002.hkl">
REM </olex2.extras>
 
WGHT    0.045000    0.450000
FVAR       0.25869
F1    6   -0.200750    0.666721    0.165111    11.00000    0.03481    0.02522 =
         0.05178   -0.00430   -0.01916    0.01397
F2    6    0.046907    0.771020   -0.055661    11.00000    0.06057    0.01363 =
         0.02656    0.00524   -0.02672   -0.00538
F3    6    0.326039    0.610845   -0.083808    11.00000    0.04607    0.03431 =
         0.01706    0.00744    0.00315   -0.01430
F4    6    0.631627    0.266587    0.389038    11.00000    0.02913    0.03806 =
         0.03560   -0.00257   -0.01527   -0.01983
F5    6    0.771967    0.034678    0.320700    11.00000    0.01086    0.04378 =
         0.02934    0.00255   -0.00565   -0.00408
F6    6    0.603115   -0.122708    0.279535    11.00000    0.02127    0.03178 =
         0.03363   -0.01452   -0.00407    0.00919
O1    5    0.055804    0.101495    0.316881    11.00000    0.01694    0.01295 =
         0.01526   -0.00264   -0.00778   -0.00258
N1    4   -0.001441    0.187736    0.501539    11.00000    0.01443    0.01102 =
         0.01368   -0.00334   -0.00264   -0.00273
C1    1    0.011924    0.270912    0.581865    11.00000    0.02119    0.01568 =
         0.01871   -0.00814   -0.00155   -0.00550
C2    1   -0.130481    0.252309    0.706276    11.00000    0.02463    0.02082 =
         0.02101   -0.01285    0.00035   -0.00735
C3    1   -0.130292    0.137876    0.829353    11.00000    0.03971    0.02782 =
         0.01946   -0.01255   -0.00137   -0.00931
C4    1   -0.267509    0.111193    0.939119    11.00000    0.05970    0.04332 =
         0.02037   -0.01618    0.00804   -0.02348
C5    1   -0.403608    0.198678    0.926756    11.00000    0.04355    0.06284 =
         0.03793   -0.03429    0.01835   -0.02711
C6    1   -0.404893    0.314057    0.806321    11.00000    0.02641    0.05726 =
         0.05672   -0.04021    0.00262   -0.00288
C7    1   -0.267659    0.340750    0.695563    11.00000    0.02941    0.03027 =
         0.03547   -0.01970   -0.00153   -0.00204
C8    1    0.095808    0.367350    0.241210    11.00000    0.01777    0.01163 =
         0.01383   -0.00284   -0.00565   -0.00364
C9    1   -0.048055    0.451436    0.252286    11.00000    0.01845    0.01560 =
         0.02118   -0.00222   -0.00637   -0.00261
C10   1   -0.062492    0.585429    0.152983    11.00000    0.02612    0.01474 =
         0.02916   -0.00564   -0.01589    0.00346
C11   1    0.062276    0.639658    0.040186    11.00000    0.04196    0.01042 =
         0.01831    0.00139   -0.01846   -0.00457
C12   1    0.203823    0.557815    0.027466    11.00000    0.03241    0.02011 =
         0.01189    0.00092   -0.00437   -0.01035
C13   1    0.221998    0.424133    0.125901    11.00000    0.02207    0.01669 =
         0.01494   -0.00230   -0.00377   -0.00313
C14   1    0.296785    0.153485    0.351243    11.00000    0.01338    0.01466 =
         0.01015   -0.00012   -0.00297   -0.00363
C15   1    0.387059    0.232362    0.375160    11.00000    0.01993    0.01634 =
         0.01592   -0.00089   -0.00557   -0.00696
C16   1    0.544242    0.190968    0.365804    11.00000    0.02128    0.02579 =
         0.01582    0.00341   -0.00738   -0.01435
C17   1    0.617463    0.073188    0.331904    11.00000    0.01069    0.02967 =
         0.01479    0.00352   -0.00297   -0.00415
C18   1    0.529571   -0.005802    0.310228    11.00000    0.01537    0.02151 =
         0.01546   -0.00249   -0.00114    0.00151
C19   1    0.371942    0.032885    0.318464    11.00000    0.01469    0.01727 =
         0.01319   -0.00263   -0.00297   -0.00216
B1    3    0.115859    0.203664    0.347128    11.00000    0.01239    0.01106 =
         0.01189   -0.00201   -0.00300   -0.00229
H1    2    0.015816    0.139834    0.257342    11.00000    0.03531
H1A   2   -0.101597    0.208622    0.493559    11.00000    0.01993
H1B   2   -0.000645    0.092248    0.555266    11.00000    0.02318
H1C   2    0.022668    0.371011    0.518460    11.00000    0.02088
H1D   2    0.109814    0.233837    0.611319    11.00000    0.02162
H3    2   -0.035458    0.077187    0.836745    11.00000    0.03277
H4    2   -0.266629    0.026296    1.024818    11.00000    0.06221
H5    2   -0.497506    0.181549    0.999984    11.00000    0.06079
H6    2   -0.494920    0.376754    0.793233    11.00000    0.05294
H7    2   -0.266454    0.416286    0.610204    11.00000    0.03484
H9    2   -0.139958    0.419658    0.326063    11.00000    0.02747
H13   2    0.322418    0.373705    0.112434    11.00000    0.02629
H15   2    0.344131    0.316632    0.397139    11.00000    0.01506
H19   2    0.315888   -0.021813    0.297530    11.00000    0.02157
HKLF 4
 
REM  15srv002 in P-1 #2
REM R1 =  0.0426 for   3848 Fo > 4sig(Fo)  and  0.0553 for all   4649 data
REM    309 parameters refined using      0 restraints
 
END  
     
WGHT      0.0455      0.4544 
REM Highest difference peak  0.418,  deepest hole -0.278,  1-sigma level  0.053
Q1    1   0.2080  0.1847  0.3515  11.00000  0.05    0.42
Q2    1   0.5643  0.0414  0.3306  11.00000  0.05    0.33
Q3    1   0.1050  0.2923  0.2989  11.00000  0.05    0.32
Q4    1   0.1208  0.5821  0.0258  11.00000  0.05    0.31
Q5    1   0.5730  0.0556  0.2910  11.00000  0.05    0.31

;
#===END
_exptl_crystal_recrystallization_method 
'Re-crystallisation from solvent: EtOAc, DCM'
####################################################################### 
# 
# This file contains crystal structure data downloaded from the 
# Cambridge Structural Database (CSD) hosted by the Cambridge 
# Crystallographic Data Centre (CCDC).
# 
# Full information about CCDC data access policies and citation 
# guidelines are available at http://www.ccdc.cam.ac.uk/access/V1 
# 
# Audit and citation data items may have been added by the CCDC. 
# Please retain this information to preserve the provenance of 
# this file and to allow appropriate attribution of the data. 
# 
#######################################################################

data_5c_15srv050
_database_code_depnum_ccdc_archive 'CCDC 1551618'
_audit_update_record             
;
2017-07-17 deposited with the CCDC.
2018-01-02 downloaded from the CCDC.
;

_audit_creation_date             2015-02-24
_audit_creation_method           
;
Olex2 1.2-beta
(compiled 2015.01.26 svn.r3150 for OlexSys, GUI svn.r4998)
;

_chemical_name_common            ?
_chemical_name_systematic        
;
 Bis-(phenyl)borinic acid benzylaminobenzoate  
;
_chemical_formula_moiety         'C H2 Cl2, C26 H24 B N O2'
_chemical_formula_sum            'C27 H26 B Cl2 N O2'
_chemical_formula_weight         478.20
_chemical_melting_point          380.7(5)
loop_
_atom_type_symbol
_atom_type_description
_atom_type_scat_dispersion_real
_atom_type_scat_dispersion_imag
_atom_type_scat_source
C C 0.0033 0.0016 'International Tables Vol C Tables 4.2.6.8 and 6.1.1.4'
H H 0.0000 0.0000 'International Tables Vol C Tables 4.2.6.8 and 6.1.1.4'
B B 0.0013 0.0007 'International Tables Vol C Tables 4.2.6.8 and 6.1.1.4'
Cl Cl 0.1484 0.1585 'International Tables Vol C Tables 4.2.6.8 and 6.1.1.4'
N N 0.0061 0.0033 'International Tables Vol C Tables 4.2.6.8 and 6.1.1.4'
O O 0.0106 0.0060 'International Tables Vol C Tables 4.2.6.8 and 6.1.1.4'

_space_group_crystal_system      monoclinic
_space_group_IT_number           14
_space_group_name_H-M_alt        'P 1 21/n 1'
_space_group_name_Hall           '-P 2yn'
loop_
_space_group_symop_id
_space_group_symop_operation_xyz
1 'x, y, z'
2 '-x+1/2, y+1/2, -z+1/2'
3 '-x, -y, -z'
4 'x-1/2, -y-1/2, z-1/2'

_cell_length_a                   14.1158(3)
_cell_length_b                   8.9604(2)
_cell_length_c                   18.8756(4)
_cell_angle_alpha                90.00
_cell_angle_beta                 90.0788(17)
_cell_angle_gamma                90.00
_cell_volume                     2387.44(9)
_cell_formula_units_Z            4
_cell_measurement_reflns_used    9957
_cell_measurement_temperature    120.0
_cell_measurement_theta_max      30.16
_cell_measurement_theta_min      2.52
_exptl_absorpt_coefficient_mu    0.297
_exptl_absorpt_correction_T_max  1.0000
_exptl_absorpt_correction_T_min  0.9141
_exptl_absorpt_correction_type   multi-scan
_exptl_absorpt_process_details   
;
SADABS-2014/4 (Bruker,2014/4) was used for absorption correction.
wR2(int) was 0.1203 before and 0.0541 after correction.
The Ratio of minimum to maximum transmission is 0.9141.
The \l/2 correction factor is 0.00150.
;
_exptl_crystal_colour            'clear colourless'
_exptl_crystal_colour_lustre     clear
_exptl_crystal_colour_primary    colourless
_exptl_crystal_density_diffrn    1.330
_exptl_crystal_density_meas      ?
_exptl_crystal_density_method    'not measured'
_exptl_crystal_description       needle
_exptl_crystal_F_000             1000
_exptl_crystal_size_max          0.32
_exptl_crystal_size_mid          0.11
_exptl_crystal_size_min          0.1
_exptl_special_details           
;
 ? 
;
_diffrn_reflns_av_R_equivalents  0.0689
_diffrn_reflns_av_unetI/netI     0.0656
_diffrn_reflns_limit_h_max       19
_diffrn_reflns_limit_h_min       -19
_diffrn_reflns_limit_k_max       12
_diffrn_reflns_limit_k_min       -12
_diffrn_reflns_limit_l_max       25
_diffrn_reflns_limit_l_min       -24
_diffrn_reflns_number            35929
_diffrn_reflns_theta_full        29.00
_diffrn_reflns_theta_max         29.00
_diffrn_reflns_theta_min         2.52
_diffrn_ambient_temperature      120.0
_diffrn_detector                 'Bruker PHOTON 100 CMOS'
_diffrn_detector_area_resol_mean ?
_diffrn_detector_type            'CMOS sensor'
_diffrn_measured_fraction_theta_full 0.999
_diffrn_measured_fraction_theta_max 0.999
_diffrn_measurement_device       'Bruker D8 Venture'
_diffrn_measurement_device_type  D8Venture
_diffrn_measurement_method       '\f and \w scans'
_diffrn_radiation_monochromator  'focusing mirrors'
_diffrn_radiation_probe          X-ray
_diffrn_radiation_type           MoK\a
_diffrn_radiation_wavelength     0.71073
_diffrn_source                   'ImuS microsource'
_diffrn_standards_decay_%        ?
_diffrn_standards_interval_count ?
_diffrn_standards_interval_time  ?
_diffrn_standards_number         0
_reflns_number_gt                4421
_reflns_number_total             6345
_reflns_threshold_expression     >2sigma(I)
_computing.bruker_data_scaling   'SADABS V2012/1 (Bruker AXS Inc.)'
_computing_cell_refinement       'APEX2 v.2013.4_1 (Bruker, 2013)'
_computing_data_collection       'APEX2 v.2013.4_1 (Bruker, 2013)'
_computing_data_reduction        'SAINT v8.34A (Bruker, 2013)'
_computing_molecular_graphics    'Olex2 (Dolomanov et al., 2009)'
_computing_publication_material  'Olex2 (Dolomanov et al., 2009)'
_computing_structure_refinement  'XL (Sheldrick, 2008)'
_computing_structure_solution    'XS (Sheldrick, 2008)'
_refine_diff_density_max         0.351
_refine_diff_density_min         -0.387
_refine_diff_density_rms         0.061
_refine_ls_extinction_coef       ?
_refine_ls_extinction_method     none
_refine_ls_goodness_of_fit_ref   1.015
_refine_ls_hydrogen_treatment    refall
_refine_ls_matrix_type           full
_refine_ls_number_parameters     402
_refine_ls_number_reflns         6345
_refine_ls_number_restraints     0
_refine_ls_R_factor_all          0.0883
_refine_ls_R_factor_gt           0.0488
_refine_ls_restrained_S_all      1.015
_refine_ls_shift/su_max          0.001
_refine_ls_shift/su_mean         0.000
_refine_ls_structure_factor_coef Fsqd
_refine_ls_weighting_details     
'calc w=1/[\s^2^(Fo^2^)+(0.0400P)^2^+1.3200P] where P=(Fo^2^+2Fc^2^)/3'
_refine_ls_weighting_scheme      calc
_refine_ls_wR_factor_gt          0.0972
_refine_ls_wR_factor_ref         0.1105
_refine_special_details          
;
 Refinement of F^2^ against ALL reflections.  The weighted R-factor wR and 
 goodness of fit S are based on F^2^, conventional R-factors R are based 
 on F, with F set to zero for negative F^2^. The threshold expression of 
 F^2^ > 2sigma(F^2^) is used only for calculating R-factors(gt) etc. and is 
 not relevant to the choice of reflections for refinement.  R-factors based 
 on F^2^ are statistically about twice as large as those based on F, and R- 
 factors based on ALL data will be even larger. 
;
_olex2_refinement_description    
;
;
_atom_sites_solution_hydrogens   difmap
_atom_sites_solution_primary     direct
_atom_sites_solution_secondary   difmap
loop_
_atom_site_label
_atom_site_type_symbol
_atom_site_fract_x
_atom_site_fract_y
_atom_site_fract_z
_atom_site_U_iso_or_equiv
_atom_site_adp_type
_atom_site_occupancy
_atom_site_calc_flag
_atom_site_disorder_assembly
_atom_site_disorder_group
_atom_site_refinement_flags_posn
Cl1 Cl 0.66909(4) 0.30124(7) 0.24053(3) 0.03273(14) Uani 1 d . . .
Cl2 Cl 0.72713(4) 0.51359(6) 0.13138(3) 0.03576(15) Uani 1 d . . .
C1S C 0.63097(15) 0.4344(3) 0.17770(13) 0.0300(5) Uani 1 d . . .
H1SA H 0.5903(16) 0.377(3) 0.1450(12) 0.033(6) Uiso 1 d . . .
H1SB H 0.6013(17) 0.514(3) 0.2022(13) 0.042(7) Uiso 1 d . . .
O1 O 0.32007(8) 0.67943(13) 0.10343(6) 0.0125(3) Uani 1 d . . .
O2 O 0.24982(8) 0.84930(13) 0.17254(6) 0.0156(3) Uani 1 d . . .
N1 N 0.24625(10) 0.54138(18) 0.20547(8) 0.0127(3) Uani 1 d . . .
C1 C 0.16802(12) 0.4575(2) 0.16815(10) 0.0162(4) Uani 1 d . . .
C2 C 0.11225(12) 0.5544(2) 0.11841(9) 0.0153(4) Uani 1 d . . .
C3 C 0.13372(13) 0.5599(2) 0.04652(10) 0.0205(4) Uani 1 d . . .
C4 C 0.08373(14) 0.6521(3) 0.00160(11) 0.0274(5) Uani 1 d . . .
C5 C 0.01213(14) 0.7412(3) 0.02764(11) 0.0291(5) Uani 1 d . . .
C6 C -0.01075(14) 0.7358(2) 0.09855(11) 0.0262(5) Uani 1 d . . .
C7 C 0.03867(13) 0.6419(2) 0.14360(10) 0.0196(4) Uani 1 d . . .
C8 C 0.27920(11) 0.80850(19) 0.11436(9) 0.0119(3) Uani 1 d . . .
C9 C 0.26956(11) 0.90224(19) 0.04982(9) 0.0126(3) Uani 1 d . . .
C10 C 0.29690(13) 0.8492(2) -0.01619(10) 0.0196(4) Uani 1 d . . .
C11 C 0.28767(15) 0.9387(2) -0.07553(11) 0.0263(5) Uani 1 d . . .
C12 C 0.25238(14) 1.0815(2) -0.06926(11) 0.0241(4) Uani 1 d . . .
C13 C 0.22500(14) 1.1354(2) -0.00385(11) 0.0221(4) Uani 1 d . . .
C14 C 0.23299(13) 1.0461(2) 0.05569(10) 0.0174(4) Uani 1 d . . .
C15 C 0.38199(11) 0.42073(19) 0.12910(9) 0.0120(3) Uani 1 d . . .
C16 C 0.39709(12) 0.2950(2) 0.17180(10) 0.0156(4) Uani 1 d . . .
C17 C 0.43663(13) 0.1647(2) 0.14588(10) 0.0187(4) Uani 1 d . . .
C18 C 0.46383(13) 0.1566(2) 0.07560(11) 0.0213(4) Uani 1 d . . .
C19 C 0.45023(14) 0.2785(2) 0.03204(11) 0.0225(4) Uani 1 d . . .
C20 C 0.40935(13) 0.4083(2) 0.05829(9) 0.0168(4) Uani 1 d . . .
C21 C 0.42107(11) 0.64568(19) 0.21580(9) 0.0126(3) Uani 1 d . . .
C22 C 0.43871(13) 0.5906(2) 0.28402(9) 0.0157(4) Uani 1 d . . .
C23 C 0.51265(13) 0.6446(2) 0.32557(10) 0.0208(4) Uani 1 d . . .
C24 C 0.57161(13) 0.7548(2) 0.29995(10) 0.0227(4) Uani 1 d . . .
C25 C 0.55618(13) 0.8120(2) 0.23256(10) 0.0198(4) Uani 1 d . . .
C26 C 0.48228(12) 0.7576(2) 0.19156(10) 0.0153(4) Uani 1 d . . .
B1 B 0.34338(13) 0.5738(2) 0.16289(10) 0.0116(4) Uani 1 d . . .
H1A H 0.2241(14) 0.630(2) 0.2178(10) 0.017(5) Uiso 1 d . . .
H1B H 0.2586(15) 0.490(2) 0.2446(12) 0.027(6) Uiso 1 d . . .
H1C H 0.1278(13) 0.417(2) 0.2051(10) 0.012(5) Uiso 1 d . . .
H1D H 0.1975(13) 0.376(2) 0.1425(10) 0.015(5) Uiso 1 d . . .
H3 H 0.1845(15) 0.500(2) 0.0285(11) 0.027(6) Uiso 1 d . . .
H4 H 0.0999(14) 0.654(2) -0.0473(12) 0.026(6) Uiso 1 d . . .
H5 H -0.0212(15) 0.804(3) -0.0033(12) 0.030(6) Uiso 1 d . . .
H6 H -0.0604(17) 0.795(3) 0.1148(12) 0.040(7) Uiso 1 d . . .
H7 H 0.0216(14) 0.638(2) 0.1921(11) 0.022(5) Uiso 1 d . . .
H10 H 0.3204(13) 0.753(2) -0.0195(10) 0.014(5) Uiso 1 d . . .
H11 H 0.3034(16) 0.901(3) -0.1212(13) 0.039(7) Uiso 1 d . . .
H12 H 0.2484(15) 1.143(3) -0.1110(12) 0.034(6) Uiso 1 d . . .
H13 H 0.2016(14) 1.238(3) -0.0002(11) 0.025(6) Uiso 1 d . . .
H14 H 0.2127(14) 1.082(2) 0.1003(11) 0.022(5) Uiso 1 d . . .
H16 H 0.3808(14) 0.299(2) 0.2208(11) 0.018(5) Uiso 1 d . . .
H17 H 0.4445(14) 0.079(2) 0.1763(11) 0.021(5) Uiso 1 d . . .
H18 H 0.4918(15) 0.067(3) 0.0571(11) 0.030(6) Uiso 1 d . . .
H19 H 0.4696(15) 0.277(2) -0.0163(12) 0.027(6) Uiso 1 d . . .
H20 H 0.4023(13) 0.495(2) 0.0284(10) 0.013(5) Uiso 1 d . . .
H22 H 0.4002(14) 0.512(2) 0.3025(11) 0.021(5) Uiso 1 d . . .
H23 H 0.5228(15) 0.605(3) 0.3722(12) 0.031(6) Uiso 1 d . . .
H24 H 0.6218(15) 0.793(2) 0.3284(11) 0.026(6) Uiso 1 d . . .
H25 H 0.5968(14) 0.889(2) 0.2149(10) 0.021(5) Uiso 1 d . . .
H26 H 0.4731(13) 0.797(2) 0.1466(10) 0.014(5) Uiso 1 d . . .

loop_
_atom_site_aniso_label
_atom_site_aniso_U_11
_atom_site_aniso_U_22
_atom_site_aniso_U_33
_atom_site_aniso_U_23
_atom_site_aniso_U_13
_atom_site_aniso_U_12
Cl1 0.0343(3) 0.0420(3) 0.0219(3) 0.0040(2) 0.0022(2) 0.0040(2)
Cl2 0.0365(3) 0.0307(3) 0.0401(3) 0.0057(2) 0.0106(2) 0.0020(2)
C1S 0.0221(10) 0.0334(13) 0.0345(13) 0.0028(10) 0.0027(9) 0.0061(10)
O1 0.0162(6) 0.0105(6) 0.0108(6) 0.0016(5) 0.0016(5) 0.0020(5)
O2 0.0201(6) 0.0145(6) 0.0122(6) -0.0014(5) 0.0032(5) 0.0022(5)
N1 0.0145(7) 0.0122(8) 0.0113(7) 0.0011(6) 0.0013(6) 0.0017(6)
C1 0.0142(8) 0.0142(9) 0.0203(9) 0.0013(8) 0.0013(7) -0.0037(7)
C2 0.0138(8) 0.0152(9) 0.0168(9) -0.0010(7) -0.0018(7) -0.0040(7)
C3 0.0181(9) 0.0250(10) 0.0185(10) -0.0037(8) 0.0019(7) -0.0034(8)
C4 0.0237(10) 0.0424(13) 0.0162(10) 0.0045(9) 0.0000(8) -0.0064(9)
C5 0.0220(10) 0.0371(13) 0.0283(11) 0.0135(10) -0.0064(9) 0.0004(9)
C6 0.0191(10) 0.0307(12) 0.0289(11) 0.0008(9) -0.0009(8) 0.0072(9)
C7 0.0182(9) 0.0258(10) 0.0149(9) -0.0009(8) 0.0007(7) 0.0001(8)
C8 0.0125(8) 0.0099(8) 0.0133(8) -0.0007(7) 0.0002(6) -0.0028(6)
C9 0.0116(8) 0.0127(8) 0.0135(8) 0.0013(7) 0.0002(6) 0.0001(6)
C10 0.0255(10) 0.0170(10) 0.0162(9) 0.0017(8) 0.0031(7) 0.0050(8)
C11 0.0356(11) 0.0305(12) 0.0127(10) 0.0040(9) 0.0035(8) 0.0071(9)
C12 0.0264(10) 0.0250(11) 0.0209(10) 0.0113(9) -0.0011(8) 0.0034(8)
C13 0.0236(10) 0.0158(10) 0.0269(11) 0.0061(8) -0.0018(8) 0.0050(8)
C14 0.0195(9) 0.0154(9) 0.0175(9) 0.0002(7) 0.0013(7) 0.0008(7)
C15 0.0103(8) 0.0123(8) 0.0133(8) -0.0006(7) -0.0001(6) -0.0013(6)
C16 0.0170(9) 0.0152(9) 0.0147(9) -0.0009(7) 0.0015(7) 0.0007(7)
C17 0.0205(9) 0.0128(9) 0.0228(10) 0.0019(8) -0.0018(7) 0.0015(7)
C18 0.0211(10) 0.0155(10) 0.0274(11) -0.0083(8) 0.0035(8) 0.0035(8)
C19 0.0266(10) 0.0222(11) 0.0185(10) -0.0051(8) 0.0073(8) 0.0017(8)
C20 0.0203(9) 0.0154(9) 0.0146(9) 0.0008(8) 0.0026(7) -0.0001(7)
C21 0.0132(8) 0.0113(8) 0.0132(8) -0.0028(7) 0.0032(6) 0.0030(7)
C22 0.0175(9) 0.0157(9) 0.0139(9) -0.0019(7) 0.0033(7) 0.0004(7)
C23 0.0226(10) 0.0273(11) 0.0126(9) -0.0029(8) -0.0011(7) -0.0009(8)
C24 0.0179(9) 0.0295(11) 0.0206(10) -0.0080(9) -0.0013(8) -0.0046(8)
C25 0.0156(9) 0.0189(10) 0.0248(10) -0.0037(8) 0.0056(7) -0.0052(8)
C26 0.0176(9) 0.0136(9) 0.0149(9) 0.0000(7) 0.0032(7) 0.0015(7)
B1 0.0131(9) 0.0117(9) 0.0100(9) 0.0015(7) 0.0021(7) 0.0001(7)

_geom_special_details            
;
 All esds (except the esd in the dihedral angle between two l.s. planes) 
 are estimated using the full covariance matrix.  The cell esds are taken 
 into account individually in the estimation of esds in distances, angles 
 and torsion angles; correlations between esds in cell parameters are only 
 used when they are defined by crystal symmetry.  An approximate (isotropic) 
 treatment of cell esds is used for estimating esds involving l.s. planes. 
;
loop_
_geom_bond_atom_site_label_1
_geom_bond_atom_site_label_2
_geom_bond_distance
_geom_bond_site_symmetry_2
_geom_bond_publ_flag
Cl1 C1S 1.766(2) . ?
Cl2 C1S 1.765(2) . ?
C1S H1SA 0.99(2) . ?
C1S H1SB 0.95(3) . ?
O1 C8 1.309(2) . ?
O1 B1 1.504(2) . ?
O2 C8 1.230(2) . ?
N1 C1 1.509(2) . ?
N1 B1 1.617(2) . ?
N1 H1A 0.89(2) . ?
N1 H1B 0.89(2) . ?
C1 C2 1.501(3) . ?
C1 H1C 0.971(19) . ?
C1 H1D 0.97(2) . ?
C2 C3 1.392(3) . ?
C2 C7 1.386(3) . ?
C3 C4 1.378(3) . ?
C3 H3 0.96(2) . ?
C4 C5 1.379(3) . ?
C4 H4 0.95(2) . ?
C5 C6 1.378(3) . ?
C5 H5 0.94(2) . ?
C6 C7 1.384(3) . ?
C6 H6 0.93(2) . ?
C7 H7 0.95(2) . ?
C8 C9 1.486(2) . ?
C9 C10 1.389(2) . ?
C9 C14 1.393(2) . ?
C10 C11 1.384(3) . ?
C10 H10 0.93(2) . ?
C11 C12 1.378(3) . ?
C11 H11 0.95(2) . ?
C12 C13 1.381(3) . ?
C12 H12 0.97(2) . ?
C13 C14 1.384(3) . ?
C13 H13 0.98(2) . ?
C14 H14 0.95(2) . ?
C15 C16 1.402(2) . ?
C15 C20 1.396(2) . ?
C15 B1 1.608(3) . ?
C16 C17 1.384(3) . ?
C16 H16 0.95(2) . ?
C17 C18 1.383(3) . ?
C17 H17 0.97(2) . ?
C18 C19 1.381(3) . ?
C18 H18 0.96(2) . ?
C19 C20 1.390(3) . ?
C19 H19 0.95(2) . ?
C20 H20 0.966(19) . ?
C21 C22 1.401(2) . ?
C21 C26 1.401(2) . ?
C21 B1 1.616(3) . ?
C22 C23 1.392(3) . ?
C22 H22 0.96(2) . ?
C23 C24 1.379(3) . ?
C23 H23 0.96(2) . ?
C24 C25 1.389(3) . ?
C24 H24 0.95(2) . ?
C25 C26 1.387(3) . ?
C25 H25 0.96(2) . ?
C26 H26 0.929(19) . ?

loop_
_geom_angle_atom_site_label_1
_geom_angle_atom_site_label_2
_geom_angle_atom_site_label_3
_geom_angle
_geom_angle_site_symmetry_1
_geom_angle_site_symmetry_3
_geom_angle_publ_flag
Cl1 C1S H1SA 104.2(13) . . ?
Cl1 C1S H1SB 108.3(15) . . ?
Cl2 C1S Cl1 111.76(12) . . ?
Cl2 C1S H1SA 110.2(13) . . ?
Cl2 C1S H1SB 106.4(15) . . ?
H1SA C1S H1SB 116(2) . . ?
C8 O1 B1 122.30(13) . . ?
C1 N1 B1 118.55(14) . . ?
C1 N1 H1A 108.2(13) . . ?
C1 N1 H1B 106.0(14) . . ?
B1 N1 H1A 105.6(13) . . ?
B1 N1 H1B 109.9(14) . . ?
H1A N1 H1B 108.3(19) . . ?
N1 C1 H1C 106.2(11) . . ?
N1 C1 H1D 107.0(11) . . ?
C2 C1 N1 112.74(15) . . ?
C2 C1 H1C 111.0(11) . . ?
C2 C1 H1D 110.4(11) . . ?
H1C C1 H1D 109.3(16) . . ?
C3 C2 C1 121.02(17) . . ?
C7 C2 C1 120.35(17) . . ?
C7 C2 C3 118.63(17) . . ?
C2 C3 H3 119.4(13) . . ?
C4 C3 C2 120.60(19) . . ?
C4 C3 H3 119.9(13) . . ?
C3 C4 C5 120.18(19) . . ?
C3 C4 H4 118.9(13) . . ?
C5 C4 H4 120.9(13) . . ?
C4 C5 H5 119.5(14) . . ?
C6 C5 C4 119.9(2) . . ?
C6 C5 H5 120.5(14) . . ?
C5 C6 C7 119.9(2) . . ?
C5 C6 H6 118.5(15) . . ?
C7 C6 H6 121.6(15) . . ?
C2 C7 H7 120.3(12) . . ?
C6 C7 C2 120.70(18) . . ?
C6 C7 H7 119.0(12) . . ?
O1 C8 C9 114.21(14) . . ?
O2 C8 O1 123.55(15) . . ?
O2 C8 C9 122.23(15) . . ?
C10 C9 C8 121.14(16) . . ?
C10 C9 C14 119.43(16) . . ?
C14 C9 C8 119.43(15) . . ?
C9 C10 H10 118.6(12) . . ?
C11 C10 C9 120.14(18) . . ?
C11 C10 H10 121.3(12) . . ?
C10 C11 H11 120.2(15) . . ?
C12 C11 C10 120.15(19) . . ?
C12 C11 H11 119.6(14) . . ?
C11 C12 C13 120.18(18) . . ?
C11 C12 H12 119.0(14) . . ?
C13 C12 H12 120.8(14) . . ?
C12 C13 C14 120.08(18) . . ?
C12 C13 H13 119.0(12) . . ?
C14 C13 H13 120.9(12) . . ?
C9 C14 H14 119.8(13) . . ?
C13 C14 C9 120.01(17) . . ?
C13 C14 H14 120.2(13) . . ?
C16 C15 B1 120.60(15) . . ?
C20 C15 C16 116.38(16) . . ?
C20 C15 B1 122.83(16) . . ?
C15 C16 H16 119.5(12) . . ?
C17 C16 C15 122.41(17) . . ?
C17 C16 H16 118.1(12) . . ?
C16 C17 H17 120.5(12) . . ?
C18 C17 C16 119.74(18) . . ?
C18 C17 H17 119.7(12) . . ?
C17 C18 H18 120.6(13) . . ?
C19 C18 C17 119.40(18) . . ?
C19 C18 H18 120.0(13) . . ?
C18 C19 C20 120.48(18) . . ?
C18 C19 H19 121.0(13) . . ?
C20 C19 H19 118.5(13) . . ?
C15 C20 H20 117.8(11) . . ?
C19 C20 C15 121.58(18) . . ?
C19 C20 H20 120.5(11) . . ?
C22 C21 B1 123.17(15) . . ?
C26 C21 C22 116.32(16) . . ?
C26 C21 B1 120.11(15) . . ?
C21 C22 H22 119.6(12) . . ?
C23 C22 C21 121.85(17) . . ?
C23 C22 H22 118.5(12) . . ?
C22 C23 H23 119.8(13) . . ?
C24 C23 C22 120.26(18) . . ?
C24 C23 H23 119.9(13) . . ?
C23 C24 C25 119.45(18) . . ?
C23 C24 H24 120.5(13) . . ?
C25 C24 H24 120.0(13) . . ?
C24 C25 H25 119.5(12) . . ?
C26 C25 C24 119.89(18) . . ?
C26 C25 H25 120.6(12) . . ?
C21 C26 H26 119.1(12) . . ?
C25 C26 C21 122.23(18) . . ?
C25 C26 H26 118.7(12) . . ?
O1 B1 N1 107.41(13) . . ?
O1 B1 C15 108.34(13) . . ?
O1 B1 C21 110.98(14) . . ?
C15 B1 N1 109.39(14) . . ?
C15 B1 C21 110.79(14) . . ?
C21 B1 N1 109.86(13) . . ?

loop_
_geom_hbond_atom_site_label_D
_geom_hbond_atom_site_label_H
_geom_hbond_atom_site_label_A
_geom_hbond_distance_DH
_geom_hbond_distance_HA
_geom_hbond_distance_DA
_geom_hbond_angle_DHA
_geom_hbond_site_symmetry_A
N1 H1A O2 0.89(2) 2.17(2) 2.829(2) 130.5(17) .
N1 H1B O2 0.89(2) 2.01(2) 2.875(2) 164(2) 2_545

loop_
_geom_torsion_atom_site_label_1
_geom_torsion_atom_site_label_2
_geom_torsion_atom_site_label_3
_geom_torsion_atom_site_label_4
_geom_torsion
_geom_torsion_site_symmetry_1
_geom_torsion_site_symmetry_2
_geom_torsion_site_symmetry_3
_geom_torsion_site_symmetry_4
_geom_torsion_publ_flag
C1 N1 B1 O1 66.27(19) . . . . ?
C3 C2 C1 N1 95.7(2) . . . . ?
C7 C2 C1 N1 -83.6(2) . . . . ?
C8 O1 B1 N1 55.78(19) . . . . ?
C15 B1 O1 C8 173.84(13) . . . . ?
C15 B1 N1 C1 -51.1(2) . . . . ?
C15 B1 C21 C22 -75.9(2) . . . . ?
C15 B1 C21 C26 96.63(18) . . . . ?
C16 C15 B1 O1 -171.34(14) . . . . ?
C16 C15 B1 N1 -54.5(2) . . . . ?
C20 C15 B1 O1 14.0(2) . . . . ?
C20 C15 B1 N1 130.75(17) . . . . ?
C21 B1 O1 C8 -64.32(18) . . . . ?
C21 B1 N1 C1 -172.92(14) . . . . ?
C21 B1 C15 C16 66.7(2) . . . . ?
C21 B1 C15 C20 -108.00(18) . . . . ?
C22 C21 B1 O1 163.67(15) . . . . ?
C22 C21 B1 N1 45.0(2) . . . . ?
C26 C21 B1 O1 -23.8(2) . . . . ?
C26 C21 B1 N1 -142.39(16) . . . . ?
B1 N1 C1 C2 -78.95(19) . . . . ?

_olex2_submission_special_instructions 'No special instructions were received'

_iucr_refine_instructions_details 
;
TITL 15srv050 in P21/n #14
REM reset to P21/n #14
CELL 0.71073 14.1158 8.9604 18.8756 90 90.0788 90
ZERR 4 0.0003 0.0002 0.0004 0 0.0017 0
LATT 1
SYMM 0.5-X,0.5+Y,0.5-Z
SFAC C H B Cl N O
UNIT 108 104 4 8 4 8
EQIV $1 0.5-X,-0.5+Y,0.5-Z
 
L.S. 9
PLAN  3
SIZE 0.32 0.11 0.1
TEMP -153.15
CONF C3 C2 C1 N1
CONF C7 C2 C1 N1
CONF B1 N1 C1 C2
CONF C1 N1 B1 O1
CONF C15 B1 N1 C1
CONF C21 B1 N1 C1
CONF C8 O1 B1 N1
CONF C15 B1 O1 C8
CONF C21 B1 O1 C8
CONF C16 C15 B1 O1
CONF C16 C15 B1 N1
CONF C21 B1 C15 C16
CONF C20 C15 B1 O1
CONF C20 C15 B1 N1
CONF C21 B1 C15 C20
CONF C26 C21 B1 O1
CONF C26 C21 B1 N1
CONF C15 B1 C21 C26
CONF C22 C21 B1 O1
CONF C22 C21 B1 N1
CONF C15 B1 C21 C22
HTAB N1 O2
HTAB N1 O2_$1
BOND $h
fmap 2 53
acta
OMIT -2 58
REM <olex2.extras>
REM <HklSrc "%.\\15srv050.hkl">
REM </olex2.extras>
 
WGHT    0.040000    1.320000
FVAR       0.15342
CL1   4    0.669089    0.301238    0.240534    11.00000    0.03429    0.04198 =
         0.02194    0.00404    0.00218    0.00395
CL2   4    0.727125    0.513586    0.131381    11.00000    0.03648    0.03072 =
         0.04011    0.00573    0.01058    0.00202
C1S   1    0.630969    0.434377    0.177696    11.00000    0.02206    0.03338 =
         0.03453    0.00276    0.00271    0.00609
H1SA  2    0.590346    0.377012    0.144951    11.00000    0.03271
H1SB  2    0.601279    0.513615    0.202185    11.00000    0.04226
O1    6    0.320068    0.679431    0.103431    11.00000    0.01616    0.01046 =
         0.01082    0.00164    0.00160    0.00201
O2    6    0.249816    0.849305    0.172541    11.00000    0.02007    0.01452 =
         0.01223   -0.00144    0.00318    0.00219
N1    5    0.246248    0.541379    0.205470    11.00000    0.01450    0.01218 =
         0.01133    0.00109    0.00129    0.00174
C1    1    0.168025    0.457516    0.168148    11.00000    0.01421    0.01418 =
         0.02033    0.00125    0.00133   -0.00374
C2    1    0.112250    0.554442    0.118411    11.00000    0.01384    0.01524 =
         0.01678   -0.00102   -0.00179   -0.00401
C3    1    0.133717    0.559863    0.046518    11.00000    0.01815    0.02498 =
         0.01849   -0.00368    0.00188   -0.00339
C4    1    0.083727    0.652071    0.001595    11.00000    0.02371    0.04245 =
         0.01616    0.00452    0.00003   -0.00640
C5    1    0.012133    0.741189    0.027642    11.00000    0.02197    0.03708 =
         0.02832    0.01352   -0.00643    0.00044
C6    1   -0.010755    0.735825    0.098552    11.00000    0.01908    0.03066 =
         0.02894    0.00084   -0.00094    0.00719
C7    1    0.038671    0.641868    0.143595    11.00000    0.01819    0.02579 =
         0.01488   -0.00086    0.00067    0.00007
C8    1    0.279205    0.808503    0.114362    11.00000    0.01253    0.00985 =
         0.01328   -0.00066    0.00017   -0.00282
C9    1    0.269558    0.902240    0.049815    11.00000    0.01160    0.01267 =
         0.01353    0.00129    0.00015    0.00006
C10   1    0.296897    0.849238   -0.016194    11.00000    0.02546    0.01699 =
         0.01621    0.00170    0.00314    0.00504
C11   1    0.287674    0.938736   -0.075532    11.00000    0.03557    0.03053 =
         0.01271    0.00403    0.00349    0.00707
C12   1    0.252376    1.081526   -0.069261    11.00000    0.02642    0.02499 =
         0.02087    0.01130   -0.00114    0.00342
C13   1    0.225004    1.135387   -0.003847    11.00000    0.02362    0.01583 =
         0.02694    0.00612   -0.00184    0.00504
C14   1    0.232992    1.046101    0.055687    11.00000    0.01946    0.01537 =
         0.01749    0.00017    0.00133    0.00084
C15   1    0.381994    0.420732    0.129105    11.00000    0.01032    0.01230 =
         0.01335   -0.00062   -0.00012   -0.00132
C16   1    0.397095    0.294978    0.171805    11.00000    0.01702    0.01522 =
         0.01469   -0.00086    0.00148    0.00068
C17   1    0.436628    0.164686    0.145875    11.00000    0.02050    0.01281 =
         0.02276    0.00185   -0.00185    0.00151
C18   1    0.463828    0.156576    0.075600    11.00000    0.02111    0.01550 =
         0.02743   -0.00829    0.00346    0.00352
C19   1    0.450227    0.278519    0.032037    11.00000    0.02665    0.02221 =
         0.01852   -0.00507    0.00730    0.00171
C20   1    0.409347    0.408282    0.058289    11.00000    0.02031    0.01540 =
         0.01458    0.00077    0.00265   -0.00006
C21   1    0.421066    0.645681    0.215800    11.00000    0.01320    0.01134 =
         0.01320   -0.00282    0.00319    0.00299
C22   1    0.438706    0.590590    0.284018    11.00000    0.01754    0.01571 =
         0.01391   -0.00194    0.00334    0.00043
C23   1    0.512645    0.644613    0.325572    11.00000    0.02262    0.02728 =
         0.01258   -0.00293   -0.00114   -0.00090
C24   1    0.571613    0.754761    0.299952    11.00000    0.01790    0.02951 =
         0.02056   -0.00796   -0.00126   -0.00456
C25   1    0.556178    0.812013    0.232560    11.00000    0.01558    0.01894 =
         0.02485   -0.00367    0.00556   -0.00524
C26   1    0.482277    0.757593    0.191561    11.00000    0.01758    0.01356 =
         0.01490   -0.00003    0.00322    0.00146
B1    3    0.343385    0.573819    0.162894    11.00000    0.01314    0.01173 =
         0.00996    0.00154    0.00209    0.00011
H1A   2    0.224091    0.630382    0.217825    11.00000    0.01733
H1B   2    0.258592    0.490339    0.244567    11.00000    0.02678
H1C   2    0.127772    0.417074    0.205141    11.00000    0.01208
H1D   2    0.197538    0.376103    0.142495    11.00000    0.01466
H3    2    0.184459    0.500289    0.028493    11.00000    0.02739
H4    2    0.099873    0.653826   -0.047295    11.00000    0.02644
H5    2   -0.021236    0.803980   -0.003309    11.00000    0.02983
H6    2   -0.060419    0.795146    0.114787    11.00000    0.03959
H7    2    0.021598    0.638220    0.192054    11.00000    0.02164
H10   2    0.320406    0.752727   -0.019470    11.00000    0.01375
H11   2    0.303380    0.900632   -0.121187    11.00000    0.03854
H12   2    0.248389    1.143492   -0.110980    11.00000    0.03416
H13   2    0.201580    1.238170   -0.000211    11.00000    0.02502
H14   2    0.212719    1.081786    0.100312    11.00000    0.02177
H16   2    0.380837    0.298818    0.220847    11.00000    0.01807
H17   2    0.444520    0.078592    0.176349    11.00000    0.02111
H18   2    0.491830    0.067197    0.057069    11.00000    0.03021
H19   2    0.469643    0.276595   -0.016278    11.00000    0.02692
H20   2    0.402323    0.495136    0.028411    11.00000    0.01312
H22   2    0.400173    0.511913    0.302464    11.00000    0.02126
H23   2    0.522788    0.604669    0.372244    11.00000    0.03138
H24   2    0.621807    0.792719    0.328367    11.00000    0.02596
H25   2    0.596761    0.888711    0.214903    11.00000    0.02061
H26   2    0.473090    0.797137    0.146557    11.00000    0.01394
HKLF 4
 
REM  15srv050 in P21/n #14
REM R1 =  0.0488 for   4421 Fo > 4sig(Fo)  and  0.0883 for all   6345 data
REM    402 parameters refined using      0 restraints
 
END  
     
WGHT      0.0378      1.3192 
REM Highest difference peak  0.351,  deepest hole -0.387,  1-sigma level  0.061
Q1    1   0.3811  0.5115  0.1430  11.00000  0.05    0.35
Q2    1   0.2648  0.8613  0.0783  11.00000  0.05    0.32
Q3    1   0.2856  0.8780  0.0198  11.00000  0.05    0.31

REM The information below was added by Olex2.
REM
REM R1 = 0.0488 for 4421 Fo > 4sig(Fo) and 0.0883 for all 42072 data
REM n/a parameters refined using n/a restraints
REM Highest difference peak 0.35, deepest hole -0.39
REM Mean Shift 0, Max Shift 0.001.

REM +++ Tabular Listing of Refinement Information +++
REM R1_all = 0.0883
REM R1_gt = 0.0488
REM wR_ref = 0.1105
REM GOOF = 1.015
REM Shift_max = 0.001
REM Shift_mean = 0
REM Reflections_all = 42072
REM Reflections_gt = 4421
REM Parameters = n/a
REM Hole = -0.39
REM Peak = 0.35
REM Flack = n/a

;

#===END 
_exptl_crystal_recrystallization_method 'Re-crystallisation from solvent: DCM'
####################################################################### 
# 
# This file contains crystal structure data downloaded from the 
# Cambridge Structural Database (CSD) hosted by the Cambridge 
# Crystallographic Data Centre (CCDC).
# 
# Full information about CCDC data access policies and citation 
# guidelines are available at http://www.ccdc.cam.ac.uk/access/V1 
# 
# Audit and citation data items may have been added by the CCDC. 
# Please retain this information to preserve the provenance of 
# this file and to allow appropriate attribution of the data. 
# 
#######################################################################

data_5a_14srv256
_database_code_depnum_ccdc_archive 'CCDC 1551616'
_audit_update_record             
;
2017-07-17 deposited with the CCDC.
2018-01-02 downloaded from the CCDC.
;

_audit_creation_date             2014-11-27
_audit_creation_method           
;
Olex2 1.2-beta
(compiled 2014.11.25 svn.r3098 for OlexSys, GUI svn.r4951)
;

_chemical_name_common            ?
_chemical_name_systematic        
; Bis(3,4,5-trifluorophenyl)-borinic acid benzylamine-4'-phenylbutanoate 
;
_chemical_formula_moiety         'C29 H24 B F6 N O2'
_chemical_formula_sum            'C29 H24 B F6 N O2'
_chemical_formula_weight         543.30
_chemical_melting_point          435.7(5)
loop_
_atom_type_symbol
_atom_type_description
_atom_type_scat_dispersion_real
_atom_type_scat_dispersion_imag
_atom_type_scat_source
C C 0.0181 0.0091 'International Tables Vol C Tables 4.2.6.8 and 6.1.1.4'
H H 0.0000 0.0000 'International Tables Vol C Tables 4.2.6.8 and 6.1.1.4'
B B 0.0090 0.0039 'International Tables Vol C Tables 4.2.6.8 and 6.1.1.4'
N N 0.0311 0.0180 'International Tables Vol C Tables 4.2.6.8 and 6.1.1.4'
O O 0.0492 0.0322 'International Tables Vol C Tables 4.2.6.8 and 6.1.1.4'
F F 0.0727 0.0534 'International Tables Vol C Tables 4.2.6.8 and 6.1.1.4'

_shelx_space_group_comment       
;
The symmetry employed for this shelxl refinement is uniquely defined
by the following loop, which should always be used as a source of
symmetry information in preference to the above space-group names.
They are only intended as comments.
;
_space_group_crystal_system      triclinic
_space_group_IT_number           2
_space_group_name_H-M_alt        'P -1'
_space_group_name_Hall           '-P 1'
loop_
_space_group_symop_operation_xyz
'x, y, z'
'-x, -y, -z'

_cell_length_a                   10.0140(3)
_cell_length_b                   11.7859(4)
_cell_length_c                   23.0748(7)
_cell_angle_alpha                103.8183(8)
_cell_angle_beta                 98.0649(10)
_cell_angle_gamma                96.9376(9)
_cell_volume                     2584.47(14)
_cell_formula_units_Z            4
_cell_measurement_reflns_used    9993
_cell_measurement_temperature    120
_cell_measurement_theta_max      75.22
_cell_measurement_theta_min      3.90
_shelx_estimated_absorpt_T_max   0.869
_shelx_estimated_absorpt_T_min   0.806
_exptl_absorpt_coefficient_mu    0.996
_exptl_absorpt_correction_T_max  0.8688
_exptl_absorpt_correction_T_min  0.7120
_exptl_absorpt_correction_type   multi-scan
_exptl_absorpt_process_details   
;
SADABS-2009/1 (Bruker,2010) was used for absorption correction.
wR2(int) was 0.1135 before and 0.0890 after correction.
The Ratio of minimum to maximum transmission is 0.8195.
The \l/2 correction factor is Not present.
;
_exptl_absorpt_special_details   ?
_exptl_crystal_colour            colourless
_exptl_crystal_density_diffrn    1.396
_exptl_crystal_density_meas      ?
_exptl_crystal_density_method    'not measured'
_exptl_crystal_description       block
_exptl_crystal_F_000             1120
loop_
_exptl_crystal_face_index_h
_exptl_crystal_face_index_k
_exptl_crystal_face_index_l
_exptl_crystal_face_perp_dist
-2.00 1.00 1.00 0.1010
2.00 -1.00 -1.00 0.1120
-1.00 1.00 -1.00 0.1020
0.00 0.00 1.00 0.0800
0.00 0.00 -1.00 0.0980
-2.00 0.00 1.00 0.0850
2.00 0.00 -1.00 0.1060
0.00 -2.00 -1.00 0.0700
0.00 2.00 1.00 0.0720
0.00 -1.00 3.00 0.0770
0.00 1.00 -3.00 0.0970
-2.00 -1.00 3.00 0.0940
1.00 3.00 -3.00 0.1040

_exptl_crystal_size_max          0.226
_exptl_crystal_size_mid          0.207
_exptl_crystal_size_min          0.145
_exptl_special_details           
;
The data collection nominally covered full sphere of reciprocal 
space, by a combination of 9 runs of narrow-frame \w-scans (scan 
width 0.5\% \w, 10s exposure for low, 20s  for medium and 30s for 
high \q), every run at a different 2\q and/or \f angle. 
Crystal to detector distance 3.49 cm.
;
_exptl_transmission_factor_max   ?
_exptl_transmission_factor_min   ?
_diffrn_reflns_av_R_equivalents  0.0574
_diffrn_reflns_av_unetI/netI     0.0656
_diffrn_reflns_Laue_measured_fraction_full 0.945
_diffrn_reflns_Laue_measured_fraction_max 0.945
_diffrn_reflns_limit_h_max       10
_diffrn_reflns_limit_h_min       -11
_diffrn_reflns_limit_k_max       13
_diffrn_reflns_limit_k_min       -13
_diffrn_reflns_limit_l_max       27
_diffrn_reflns_limit_l_min       -26
_diffrn_reflns_number            21248
_diffrn_reflns_point_group_measured_fraction_full 0.945
_diffrn_reflns_point_group_measured_fraction_max 0.945
_diffrn_reflns_theta_full        65.997
_diffrn_reflns_theta_max         65.997
_diffrn_reflns_theta_min         3.905
_diffrn_ambient_temperature      120
_diffrn_detector_area_resol_mean ?
_diffrn_detector_type            'Bruker PHOTON 100 CMOS'
_diffrn_measured_fraction_theta_full 0.945
_diffrn_measured_fraction_theta_max 0.945
_diffrn_measurement_device       '3-circle area detector diffractometer'
_diffrn_measurement_device_type  'Bruker D8 Venture'
_diffrn_measurement_method       '\w scans'
_diffrn_radiation_monochromator  'focusing mirrors'
_diffrn_radiation_probe          X-ray
_diffrn_radiation_type           CuK\a
_diffrn_radiation_wavelength     1.54184
_diffrn_source                   'ImuS microsource'
_diffrn_standards_number         0
_reflns_Friedel_coverage         0.000
_reflns_Friedel_fraction_full    .
_reflns_Friedel_fraction_max     .
_reflns_number_gt                7740
_reflns_number_total             8496
_reflns_special_details          
;
 Reflections were merged by SHELXL according to the crystal
 class for the calculation of statistics and refinement.
 
 _reflns_Friedel_fraction is defined as the number of unique
 Friedel pairs measured divided by the number that would be
 possible theoretically, ignoring centric projections and
 systematic absences.
;
_reflns_threshold_expression     'I > 2\s(I)'
_computing.bruker_data_scaling   'SADABS V2012/1 (Bruker AXS Inc.)'
_computing_cell_refinement       'APEX2 v.2013.4_1 (Bruker, 2013)'
_computing_data_collection       'APEX2 v.2013.4_1 (Bruker, 2013)'
_computing_data_reduction        'SAINT v8.34A (Bruker, 2013)'
_computing_molecular_graphics    'Olex2 (Dolomanov et al., 2009)'
_computing_publication_material  'Olex2 (Dolomanov et al., 2009)'
_computing_structure_refinement  
'SHELXL 2014/7 multi-CPU version (Sheldrick, 2008)'
_computing_structure_solution    'ShelXS (Sheldrick, 2008)'
_refine_diff_density_max         0.388
_refine_diff_density_min         -0.259
_refine_diff_density_rms         0.074
_refine_ls_extinction_coef       .
_refine_ls_extinction_method     none
_refine_ls_goodness_of_fit_ref   1.035
_refine_ls_hydrogen_treatment    mixed
_refine_ls_matrix_type           full
_refine_ls_number_parameters     719
_refine_ls_number_reflns         8496
_refine_ls_number_restraints     0
_refine_ls_R_factor_all          0.0608
_refine_ls_R_factor_gt           0.0579
_refine_ls_restrained_S_all      1.035
_refine_ls_shift/su_max          0.000
_refine_ls_shift/su_mean         0.000
_refine_ls_structure_factor_coef Fsqd
_refine_ls_weighting_details     
'w=1/[\s^2^(Fo^2^)+(0.1070P)^2^+0.4700P] where P=(Fo^2^+2Fc^2^)/3'
_refine_ls_weighting_scheme      calc
_refine_ls_wR_factor_gt          0.1578
_refine_ls_wR_factor_ref         0.1626
_refine_special_details          
'Amino H atoms - refall, other H - constr (riding)'
_olex2_refinement_description    
;
1. Fixed Uiso
 At 1.2 times of:
  All C(H) groups, All C(H,H) groups
2.a Secondary CH2 refined with riding coordinates:
 C2(H2A,H2B), C3(H3A,H3B), C4(H4A,H4B), C23(H23A,H23B), C2'(H2A',H2B'),
 C3'(H3A',H3B'), C4'(H4A',H4B'), C23'(H1,H2)
2.b Aromatic/amide H refined with riding coordinates:
 C6(H6), C7(H7), C8(H8), C9(H9), C10(H10), C12(H12), C16(H16), C18(H18),
 C22(H22), C25(H25), C26(H26), C27(H27), C28(H28), C29(H29), C6'(H6'), C7'(H7'),
  C8'(H8'), C9'(H9'), C10'(H10'), C12'(H12'), C16'(H16'), C18'(H18'),
 C22'(H22'), C25'(H25'), C26'(H26'), C27'(H27'), C28'(H28'), C29'(H29')
;
_atom_sites_solution_hydrogens   mixed
_atom_sites_solution_primary     direct
_atom_sites_solution_secondary   difmap
loop_
_atom_site_label
_atom_site_type_symbol
_atom_site_fract_x
_atom_site_fract_y
_atom_site_fract_z
_atom_site_U_iso_or_equiv
_atom_site_adp_type
_atom_site_occupancy
_atom_site_site_symmetry_order
_atom_site_calc_flag
_atom_site_refinement_flags_posn
_atom_site_refinement_flags_adp
_atom_site_refinement_flags_occupancy
_atom_site_disorder_assembly
_atom_site_disorder_group
F1 F 0.24480(17) 0.48823(12) 0.50597(6) 0.0719(4) Uani 1 1 d . . . . .
F2 F 0.13628(13) 0.66036(13) 0.57276(5) 0.0624(4) Uani 1 1 d . . . . .
F3 F 0.16138(13) 0.87693(13) 0.55169(6) 0.0631(4) Uani 1 1 d . . . . .
F4 F 0.88829(12) 0.79527(12) 0.49135(5) 0.0580(3) Uani 1 1 d . . . . .
F5 F 0.94716(11) 0.60683(11) 0.41157(5) 0.0505(3) Uani 1 1 d . . . . .
F6 F 0.75337(11) 0.48118(9) 0.31670(5) 0.0442(3) Uani 1 1 d . . . . .
O1 O 0.42524(12) 0.87920(10) 0.38758(5) 0.0346(3) Uani 1 1 d . . . . .
O2 O 0.51916(13) 0.88720(11) 0.30581(5) 0.0393(3) Uani 1 1 d . . . . .
N N 0.32194(14) 0.67931(13) 0.31720(6) 0.0301(3) Uani 1 1 d . . . . .
HA H 0.369(2) 0.6723(18) 0.2860(10) 0.039(5) Uiso 1 1 d . . . . .
HB H 0.3000(19) 0.6062(18) 0.3178(8) 0.028(5) Uiso 1 1 d . . . . .
C1 C 0.47792(17) 0.93574(15) 0.35088(7) 0.0323(4) Uani 1 1 d . . . . .
C2 C 0.47587(18) 1.06655(15) 0.37177(8) 0.0350(4) Uani 1 1 d . . . . .
H2A H 0.5247 1.0959 0.4142 0.042 Uiso 1 1 calc R . . . .
H2B H 0.3798 1.0791 0.3715 0.042 Uiso 1 1 calc R . . . .
C3 C 0.54008(19) 1.13984(15) 0.33378(8) 0.0383(4) Uani 1 1 d . . . . .
H3A H 0.4955 1.1080 0.2908 0.046 Uiso 1 1 calc R . . . .
H3B H 0.6381 1.1326 0.3364 0.046 Uiso 1 1 calc R . . . .
C4 C 0.52644(19) 1.27141(15) 0.35462(9) 0.0409(4) Uani 1 1 d . . . . .
H4A H 0.5623 1.3007 0.3986 0.049 Uiso 1 1 calc R . . . .
H4B H 0.5835 1.3169 0.3335 0.049 Uiso 1 1 calc R . . . .
C5 C 0.38198(19) 1.29458(14) 0.34266(8) 0.0373(4) Uani 1 1 d . . . . .
C6 C 0.2979(2) 1.29907(16) 0.38621(9) 0.0421(4) Uani 1 1 d . . . . .
H6 H 0.3330 1.2896 0.4249 0.051 Uiso 1 1 calc R . . . .
C7 C 0.1636(2) 1.31720(17) 0.37380(10) 0.0500(5) Uani 1 1 d . . . . .
H7 H 0.1074 1.3193 0.4038 0.060 Uiso 1 1 calc R . . . .
C8 C 0.1112(2) 1.33228(18) 0.31793(11) 0.0550(5) Uani 1 1 d . . . . .
H8 H 0.0194 1.3451 0.3096 0.066 Uiso 1 1 calc R . . . .
C9 C 0.1935(2) 1.32864(19) 0.27425(10) 0.0533(5) Uani 1 1 d . . . . .
H9 H 0.1582 1.3390 0.2358 0.064 Uiso 1 1 calc R . . . .
C10 C 0.3270(2) 1.30988(17) 0.28659(9) 0.0453(4) Uani 1 1 d . . . . .
H10 H 0.3824 1.3074 0.2562 0.054 Uiso 1 1 calc R . . . .
C11 C 0.33476(17) 0.72506(15) 0.43491(7) 0.0334(4) Uani 1 1 d . . . . .
C12 C 0.3228(2) 0.61441(17) 0.44727(8) 0.0412(4) Uani 1 1 d . . . . .
H12 H 0.3618 0.5528 0.4243 0.049 Uiso 1 1 calc R . . . .
C13 C 0.2543(2) 0.59399(18) 0.49275(9) 0.0465(5) Uani 1 1 d . . . . .
C14 C 0.19805(19) 0.68109(19) 0.52737(8) 0.0447(5) Uani 1 1 d . . . . .
C15 C 0.21139(19) 0.79007(19) 0.51592(8) 0.0449(5) Uani 1 1 d . . . . .
C16 C 0.27714(18) 0.81270(17) 0.47010(8) 0.0389(4) Uani 1 1 d . . . . .
H16 H 0.2830 0.8888 0.4626 0.047 Uiso 1 1 calc R . . . .
C17 C 0.56258(17) 0.70636(14) 0.38679(7) 0.0317(4) Uani 1 1 d . . . . .
C18 C 0.66460(19) 0.76898(16) 0.43595(8) 0.0385(4) Uani 1 1 d . . . . .
H18 H 0.6463 0.8360 0.4641 0.046 Uiso 1 1 calc R . . . .
C19 C 0.79074(19) 0.73448(18) 0.44390(8) 0.0410(4) Uani 1 1 d . . . . .
C20 C 0.82270(18) 0.63843(17) 0.40381(8) 0.0392(4) Uani 1 1 d . . . . .
C21 C 0.72280(18) 0.57576(15) 0.35598(8) 0.0357(4) Uani 1 1 d . . . . .
C22 C 0.59478(17) 0.60781(15) 0.34693(8) 0.0329(4) Uani 1 1 d . . . . .
H22 H 0.5280 0.5626 0.3134 0.040 Uiso 1 1 calc R . . . .
C23 C 0.19275(18) 0.72610(15) 0.30034(8) 0.0370(4) Uani 1 1 d . . . . .
H23A H 0.2162 0.8053 0.2935 0.044 Uiso 1 1 calc R . . . .
H23B H 0.1409 0.7347 0.3342 0.044 Uiso 1 1 calc R . . . .
C24 C 0.10486(17) 0.64444(15) 0.24392(8) 0.0326(4) Uani 1 1 d . . . . .
C25 C 0.00726(17) 0.55469(16) 0.24873(8) 0.0368(4) Uani 1 1 d . . . . .
H25 H -0.0074 0.5480 0.2877 0.044 Uiso 1 1 calc R . . . .
C26 C -0.06926(18) 0.47450(16) 0.19719(9) 0.0418(4) Uani 1 1 d . . . . .
H26 H -0.1345 0.4122 0.2009 0.050 Uiso 1 1 calc R . . . .
C27 C -0.05032(19) 0.48559(16) 0.14045(9) 0.0413(4) Uani 1 1 d . . . . .
H27 H -0.1025 0.4307 0.1051 0.050 Uiso 1 1 calc R . . . .
C28 C 0.04457(19) 0.57657(16) 0.13511(8) 0.0395(4) Uani 1 1 d . . . . .
H28 H 0.0564 0.5848 0.0961 0.047 Uiso 1 1 calc R . . . .
C29 C 0.12240(17) 0.65564(15) 0.18658(8) 0.0356(4) Uani 1 1 d . . . . .
H29 H 0.1879 0.7176 0.1827 0.043 Uiso 1 1 calc R . . . .
B B 0.4153(2) 0.74968(17) 0.38166(8) 0.0327(4) Uani 1 1 d . . . . .
F1' F 0.25138(12) 1.05041(10) 0.18245(5) 0.0503(3) Uani 1 1 d . . . . .
F2' F 0.05822(11) 0.93009(11) 0.08607(5) 0.0488(3) Uani 1 1 d . . . . .
F3' F 0.10530(11) 0.72983(11) 0.01147(5) 0.0518(3) Uani 1 1 d . . . . .
F4' F 0.84299(12) 0.57361(11) -0.02138(5) 0.0534(3) Uani 1 1 d . . . . .
F5' F 0.86203(12) 0.76710(12) -0.06564(5) 0.0548(3) Uani 1 1 d . . . . .
F6' F 0.74532(13) 0.95345(11) -0.01713(5) 0.0559(3) Uani 1 1 d . . . . .
O1' O 0.53163(12) 0.62123(10) 0.12675(5) 0.0317(3) Uani 1 1 d . . . . .
O2' O 0.45189(13) 0.65056(11) 0.21362(5) 0.0386(3) Uani 1 1 d . . . . .
N' N 0.65802(15) 0.81929(12) 0.19345(6) 0.0305(3) Uani 1 1 d . . . . .
HA' H 0.688(2) 0.8945(19) 0.1938(8) 0.032(5) Uiso 1 1 d . . . . .
HB' H 0.610(2) 0.8256(19) 0.2225(10) 0.043(6) Uiso 1 1 d . . . . .
C1' C 0.46783(16) 0.58439(15) 0.16691(7) 0.0322(4) Uani 1 1 d . . . . .
C2' C 0.42329(17) 0.45254(15) 0.14947(8) 0.0366(4) Uani 1 1 d . . . . .
H2A' H 0.3766 0.4261 0.1066 0.044 Uiso 1 1 calc R . . . .
H2B' H 0.3579 0.4314 0.1751 0.044 Uiso 1 1 calc R . . . .
C3' C 0.54762(17) 0.39042(15) 0.15774(8) 0.0359(4) Uani 1 1 d . . . . .
H3A' H 0.5865 0.4098 0.2015 0.043 Uiso 1 1 calc R . . . .
H3B' H 0.6181 0.4216 0.1370 0.043 Uiso 1 1 calc R . . . .
C4' C 0.51494(18) 0.25568(15) 0.13304(9) 0.0387(4) Uani 1 1 d . . . . .
H4A' H 0.4447 0.2233 0.1536 0.046 Uiso 1 1 calc R . . . .
H4B' H 0.4780 0.2351 0.0891 0.046 Uiso 1 1 calc R . . . .
C5' C 0.64255(18) 0.20201(14) 0.14367(8) 0.0356(4) Uani 1 1 d . . . . .
C6' C 0.68498(19) 0.17887(15) 0.19920(8) 0.0396(4) Uani 1 1 d . . . . .
H6' H 0.6282 0.1895 0.2292 0.048 Uiso 1 1 calc R . . . .
C7' C 0.8089(2) 0.14051(17) 0.21138(9) 0.0452(4) Uani 1 1 d . . . . .
H7' H 0.8364 0.1248 0.2494 0.054 Uiso 1 1 calc R . . . .
C8' C 0.8928(2) 0.12499(17) 0.16800(10) 0.0458(5) Uani 1 1 d . . . . .
H8' H 0.9785 0.1000 0.1765 0.055 Uiso 1 1 calc R . . . .
C9' C 0.8510(2) 0.14611(17) 0.11245(9) 0.0451(4) Uani 1 1 d . . . . .
H9' H 0.9076 0.1346 0.0824 0.054 Uiso 1 1 calc R . . . .
C10' C 0.72668(19) 0.18405(15) 0.10029(8) 0.0397(4) Uani 1 1 d . . . . .
H10' H 0.6987 0.1979 0.0619 0.048 Uiso 1 1 calc R . . . .
C11' C 0.42469(17) 0.80547(14) 0.12044(7) 0.0308(3) Uani 1 1 d . . . . .
C12' C 0.39825(17) 0.90919(15) 0.15796(8) 0.0336(4) Uani 1 1 d . . . . .
H12' H 0.4647 0.9521 0.1922 0.040 Uiso 1 1 calc R . . . .
C13' C 0.27635(19) 0.94999(15) 0.14580(8) 0.0371(4) Uani 1 1 d . . . . .
C14' C 0.17710(17) 0.89036(16) 0.09712(8) 0.0374(4) Uani 1 1 d . . . . .
C15' C 0.20266(18) 0.78802(17) 0.05955(8) 0.0371(4) Uani 1 1 d . . . . .
C16' C 0.32326(18) 0.74580(16) 0.07051(8) 0.0347(4) Uani 1 1 d . . . . .
H16' H 0.3381 0.6752 0.0439 0.042 Uiso 1 1 calc R . . . .
C17' C 0.65076(16) 0.75638(15) 0.07555(7) 0.0318(4) Uani 1 1 d . . . . .
C18' C 0.71362(18) 0.66176(16) 0.05038(8) 0.0361(4) Uani 1 1 d . . . . .
H18' H 0.7069 0.5931 0.0653 0.043 Uiso 1 1 calc R . . . .
C19' C 0.78553(18) 0.66684(17) 0.00403(8) 0.0408(4) Uani 1 1 d . . . . .
C20' C 0.79696(18) 0.76502(18) -0.01864(8) 0.0417(4) Uani 1 1 d . . . . .
C21' C 0.73641(19) 0.85938(17) 0.00653(8) 0.0406(4) Uani 1 1 d . . . . .
C22' C 0.66387(18) 0.85660(16) 0.05291(8) 0.0365(4) Uani 1 1 d . . . . .
H22' H 0.6228 0.9227 0.0695 0.044 Uiso 1 1 calc R . . . .
C23' C 0.78103(18) 0.76519(15) 0.21119(8) 0.0367(4) Uani 1 1 d . . . . .
H1 H 0.7510 0.6924 0.2233 0.044 Uiso 1 1 calc R . . . .
H2 H 0.8268 0.7426 0.1757 0.044 Uiso 1 1 calc R . . . .
C24' C 0.88117(17) 0.84908(14) 0.26265(8) 0.0326(4) Uani 1 1 d . . . . .
C25' C 0.86600(18) 0.85692(15) 0.32227(8) 0.0359(4) Uani 1 1 d . . . . .
H25' H 0.7923 0.8083 0.3307 0.043 Uiso 1 1 calc R . . . .
C26' C 0.9580(2) 0.93541(16) 0.36966(8) 0.0395(4) Uani 1 1 d . . . . .
H26' H 0.9484 0.9390 0.4104 0.047 Uiso 1 1 calc R . . . .
C27' C 1.06382(19) 1.00859(16) 0.35752(8) 0.0398(4) Uani 1 1 d . . . . .
H27' H 1.1259 1.0630 0.3900 0.048 Uiso 1 1 calc R . . . .
C28' C 1.07919(18) 1.00251(16) 0.29813(8) 0.0392(4) Uani 1 1 d . . . . .
H28' H 1.1509 1.0534 0.2898 0.047 Uiso 1 1 calc R . . . .
C29' C 0.98920(18) 0.92161(15) 0.25097(8) 0.0357(4) Uani 1 1 d . . . . .
H29' H 1.0014 0.9156 0.2103 0.043 Uiso 1 1 calc R . . . .
B' B 0.56349(19) 0.75015(16) 0.12903(8) 0.0307(4) Uani 1 1 d . . . . .

loop_
_atom_site_aniso_label
_atom_site_aniso_U_11
_atom_site_aniso_U_22
_atom_site_aniso_U_33
_atom_site_aniso_U_23
_atom_site_aniso_U_13
_atom_site_aniso_U_12
F1 0.1108(12) 0.0570(8) 0.0622(8) 0.0309(7) 0.0401(8) 0.0084(8)
F2 0.0534(7) 0.0934(10) 0.0436(6) 0.0208(6) 0.0218(5) 0.0027(7)
F3 0.0591(8) 0.0791(9) 0.0530(7) 0.0041(6) 0.0244(6) 0.0286(7)
F4 0.0416(6) 0.0776(9) 0.0435(6) 0.0061(6) -0.0083(5) 0.0040(6)
F5 0.0321(6) 0.0666(7) 0.0570(7) 0.0243(6) 0.0038(5) 0.0126(5)
F6 0.0374(6) 0.0406(6) 0.0570(7) 0.0118(5) 0.0141(5) 0.0108(4)
O1 0.0383(6) 0.0297(6) 0.0359(6) 0.0090(5) 0.0067(5) 0.0043(5)
O2 0.0479(7) 0.0341(6) 0.0375(7) 0.0097(5) 0.0113(6) 0.0073(5)
N 0.0305(7) 0.0293(8) 0.0313(7) 0.0087(6) 0.0058(6) 0.0062(6)
C1 0.0300(8) 0.0338(8) 0.0317(8) 0.0087(7) 0.0019(7) 0.0035(6)
C2 0.0358(9) 0.0331(9) 0.0349(9) 0.0073(7) 0.0057(7) 0.0046(7)
C3 0.0385(9) 0.0335(9) 0.0450(10) 0.0130(8) 0.0098(8) 0.0058(7)
C4 0.0390(10) 0.0330(9) 0.0495(10) 0.0116(8) 0.0050(8) 0.0024(7)
C5 0.0403(9) 0.0245(8) 0.0447(10) 0.0080(7) 0.0037(8) 0.0030(7)
C6 0.0484(11) 0.0317(9) 0.0452(10) 0.0096(7) 0.0065(8) 0.0049(7)
C7 0.0450(11) 0.0393(10) 0.0692(14) 0.0155(9) 0.0178(10) 0.0090(8)
C8 0.0409(11) 0.0410(11) 0.0818(16) 0.0185(10) 0.0006(10) 0.0079(8)
C9 0.0525(12) 0.0503(12) 0.0567(12) 0.0182(10) -0.0033(10) 0.0122(9)
C10 0.0518(11) 0.0392(10) 0.0467(10) 0.0138(8) 0.0087(9) 0.0094(8)
C11 0.0311(8) 0.0372(9) 0.0288(8) 0.0058(7) 0.0018(7) 0.0033(7)
C12 0.0510(11) 0.0386(9) 0.0353(9) 0.0100(7) 0.0123(8) 0.0057(8)
C13 0.0551(12) 0.0465(11) 0.0388(10) 0.0153(8) 0.0098(9) 0.0008(9)
C14 0.0368(10) 0.0662(13) 0.0310(9) 0.0144(9) 0.0085(8) 0.0007(9)
C15 0.0338(9) 0.0612(12) 0.0360(9) 0.0030(9) 0.0062(8) 0.0128(8)
C16 0.0354(9) 0.0426(10) 0.0372(9) 0.0073(8) 0.0046(7) 0.0087(7)
C17 0.0326(9) 0.0324(8) 0.0317(8) 0.0129(7) 0.0052(7) 0.0023(6)
C18 0.0391(10) 0.0413(9) 0.0339(9) 0.0100(7) 0.0047(7) 0.0037(7)
C19 0.0349(9) 0.0517(11) 0.0338(9) 0.0145(8) -0.0021(7) 0.0004(8)
C20 0.0301(9) 0.0487(10) 0.0456(10) 0.0248(8) 0.0069(8) 0.0075(7)
C21 0.0354(9) 0.0339(9) 0.0416(9) 0.0153(7) 0.0104(7) 0.0056(7)
C22 0.0319(8) 0.0324(8) 0.0362(9) 0.0137(7) 0.0060(7) 0.0022(6)
C23 0.0356(9) 0.0354(9) 0.0377(9) 0.0054(7) 0.0015(7) 0.0106(7)
C24 0.0296(8) 0.0319(8) 0.0375(9) 0.0081(7) 0.0058(7) 0.0118(6)
C25 0.0320(9) 0.0422(9) 0.0403(9) 0.0157(8) 0.0077(7) 0.0107(7)
C26 0.0335(9) 0.0385(9) 0.0526(11) 0.0147(8) 0.0033(8) 0.0022(7)
C27 0.0387(9) 0.0364(9) 0.0425(10) 0.0027(8) -0.0018(8) 0.0063(7)
C28 0.0422(10) 0.0428(10) 0.0342(9) 0.0083(7) 0.0085(8) 0.0116(8)
C29 0.0322(8) 0.0348(9) 0.0410(9) 0.0111(7) 0.0079(7) 0.0058(7)
B 0.0359(10) 0.0297(9) 0.0319(9) 0.0081(7) 0.0049(8) 0.0039(7)
F1' 0.0449(6) 0.0418(6) 0.0619(7) 0.0032(5) 0.0105(5) 0.0175(5)
F2' 0.0337(6) 0.0607(7) 0.0574(7) 0.0206(6) 0.0072(5) 0.0188(5)
F3' 0.0362(6) 0.0691(8) 0.0426(6) 0.0061(5) -0.0046(5) 0.0093(5)
F4' 0.0498(7) 0.0609(7) 0.0488(6) 0.0025(5) 0.0187(5) 0.0186(5)
F5' 0.0439(6) 0.0809(9) 0.0385(6) 0.0140(6) 0.0157(5) -0.0005(6)
F6' 0.0665(8) 0.0551(7) 0.0515(7) 0.0265(6) 0.0169(6) -0.0023(6)
O1' 0.0348(6) 0.0297(6) 0.0317(6) 0.0085(5) 0.0072(5) 0.0064(5)
O2' 0.0415(7) 0.0400(7) 0.0347(6) 0.0084(5) 0.0114(5) 0.0057(5)
N' 0.0299(7) 0.0291(8) 0.0327(7) 0.0081(6) 0.0050(6) 0.0061(6)
C1' 0.0281(8) 0.0349(9) 0.0355(9) 0.0129(7) 0.0040(7) 0.0068(6)
C2' 0.0317(9) 0.0362(9) 0.0423(9) 0.0124(7) 0.0049(7) 0.0048(7)
C3' 0.0324(9) 0.0352(9) 0.0388(9) 0.0092(7) 0.0031(7) 0.0049(7)
C4' 0.0344(9) 0.0338(9) 0.0460(10) 0.0088(7) 0.0038(8) 0.0050(7)
C5' 0.0353(9) 0.0265(8) 0.0435(9) 0.0080(7) 0.0060(7) 0.0025(7)
C6' 0.0424(10) 0.0346(9) 0.0453(10) 0.0132(8) 0.0123(8) 0.0079(7)
C7' 0.0477(11) 0.0417(10) 0.0482(11) 0.0159(8) 0.0039(9) 0.0110(8)
C8' 0.0373(10) 0.0387(10) 0.0625(12) 0.0139(9) 0.0072(9) 0.0102(8)
C9' 0.0425(10) 0.0379(10) 0.0562(11) 0.0103(8) 0.0175(9) 0.0057(8)
C10' 0.0439(10) 0.0344(9) 0.0409(10) 0.0105(7) 0.0084(8) 0.0042(7)
C11' 0.0314(8) 0.0323(8) 0.0313(8) 0.0127(7) 0.0074(7) 0.0043(6)
C12' 0.0307(8) 0.0332(8) 0.0366(9) 0.0090(7) 0.0049(7) 0.0049(7)
C13' 0.0382(9) 0.0328(9) 0.0434(10) 0.0111(7) 0.0128(8) 0.0092(7)
C14' 0.0286(9) 0.0466(10) 0.0444(10) 0.0211(8) 0.0098(7) 0.0116(7)
C15' 0.0314(9) 0.0464(10) 0.0323(9) 0.0124(7) 0.0015(7) 0.0022(7)
C16' 0.0333(9) 0.0372(9) 0.0339(9) 0.0089(7) 0.0066(7) 0.0064(7)
C17' 0.0285(8) 0.0354(8) 0.0301(8) 0.0086(7) 0.0020(6) 0.0030(6)
C18' 0.0342(9) 0.0402(9) 0.0335(9) 0.0094(7) 0.0044(7) 0.0060(7)
C19' 0.0339(9) 0.0502(11) 0.0347(9) 0.0024(8) 0.0066(7) 0.0087(8)
C20' 0.0309(9) 0.0603(12) 0.0309(9) 0.0095(8) 0.0070(7) -0.0014(8)
C21' 0.0382(9) 0.0465(10) 0.0364(9) 0.0159(8) 0.0044(7) -0.0039(8)
C22' 0.0342(9) 0.0385(9) 0.0354(9) 0.0096(7) 0.0053(7) 0.0020(7)
C23' 0.0359(9) 0.0338(9) 0.0378(9) 0.0050(7) 0.0007(7) 0.0107(7)
C24' 0.0318(8) 0.0296(8) 0.0370(9) 0.0083(7) 0.0033(7) 0.0115(6)
C25' 0.0350(9) 0.0338(9) 0.0401(9) 0.0103(7) 0.0082(7) 0.0068(7)
C26' 0.0463(10) 0.0379(9) 0.0342(9) 0.0076(7) 0.0078(8) 0.0095(8)
C27' 0.0398(10) 0.0334(9) 0.0414(10) 0.0047(7) -0.0001(8) 0.0054(7)
C28' 0.0344(9) 0.0365(9) 0.0478(10) 0.0130(8) 0.0072(8) 0.0056(7)
C29' 0.0353(9) 0.0379(9) 0.0369(9) 0.0122(7) 0.0071(7) 0.0118(7)
B' 0.0315(9) 0.0292(9) 0.0311(9) 0.0082(7) 0.0042(8) 0.0044(7)

_geom_special_details            
;
 All esds (except the esd in the dihedral angle between two l.s. planes)
 are estimated using the full covariance matrix.  The cell esds are taken
 into account individually in the estimation of esds in distances, angles
 and torsion angles; correlations between esds in cell parameters are only
 used when they are defined by crystal symmetry.  An approximate (isotropic)
 treatment of cell esds is used for estimating esds involving l.s. planes.
;
loop_
_geom_bond_atom_site_label_1
_geom_bond_atom_site_label_2
_geom_bond_distance
_geom_bond_site_symmetry_2
_geom_bond_publ_flag
F1 C13 1.348(2) . ?
F2 C14 1.344(2) . ?
F3 C15 1.348(2) . ?
F4 C19 1.350(2) . ?
F5 C20 1.344(2) . ?
F6 C21 1.355(2) . ?
O1 C1 1.323(2) . ?
O1 B 1.490(2) . ?
O2 C1 1.214(2) . ?
N C23 1.504(2) . ?
N B 1.615(2) . ?
C1 C2 1.505(2) . ?
C2 C3 1.521(2) . ?
C3 C4 1.539(2) . ?
C4 C5 1.504(3) . ?
C5 C6 1.394(3) . ?
C5 C10 1.395(3) . ?
C6 C7 1.388(3) . ?
C7 C8 1.382(3) . ?
C8 C9 1.385(3) . ?
C9 C10 1.382(3) . ?
C11 C12 1.395(3) . ?
C11 C16 1.391(2) . ?
C11 B 1.623(2) . ?
C12 C13 1.383(3) . ?
C13 C14 1.372(3) . ?
C14 C15 1.367(3) . ?
C15 C16 1.382(3) . ?
C17 C18 1.403(2) . ?
C17 C22 1.401(2) . ?
C17 B 1.616(3) . ?
C18 C19 1.374(3) . ?
C19 C20 1.382(3) . ?
C20 C21 1.374(3) . ?
C21 C22 1.382(2) . ?
C23 C24 1.507(2) . ?
C24 C25 1.387(2) . ?
C24 C29 1.394(2) . ?
C25 C26 1.388(3) . ?
C26 C27 1.383(3) . ?
C27 C28 1.385(3) . ?
C28 C29 1.387(3) . ?
F1' C13' 1.353(2) . ?
F2' C14' 1.345(2) . ?
F3' C15' 1.350(2) . ?
F4' C19' 1.350(2) . ?
F5' C20' 1.345(2) . ?
F6' C21' 1.347(2) . ?
O1' C1' 1.322(2) . ?
O1' B' 1.501(2) . ?
O2' C1' 1.213(2) . ?
N' C23' 1.505(2) . ?
N' B' 1.616(2) . ?
C1' C2' 1.503(2) . ?
C2' C3' 1.531(2) . ?
C3' C4' 1.531(2) . ?
C4' C5' 1.508(2) . ?
C5' C6' 1.392(3) . ?
C5' C10' 1.391(3) . ?
C6' C7' 1.386(3) . ?
C7' C8' 1.389(3) . ?
C8' C9' 1.381(3) . ?
C9' C10' 1.387(3) . ?
C11' C12' 1.397(2) . ?
C11' C16' 1.402(2) . ?
C11' B' 1.612(2) . ?
C12' C13' 1.382(2) . ?
C13' C14' 1.373(3) . ?
C14' C15' 1.382(3) . ?
C15' C16' 1.375(2) . ?
C17' C18' 1.393(2) . ?
C17' C22' 1.401(2) . ?
C17' B' 1.619(2) . ?
C18' C19' 1.379(3) . ?
C19' C20' 1.378(3) . ?
C20' C21' 1.377(3) . ?
C21' C22' 1.380(3) . ?
C23' C24' 1.503(2) . ?
C24' C25' 1.388(2) . ?
C24' C29' 1.394(2) . ?
C25' C26' 1.389(3) . ?
C26' C27' 1.387(3) . ?
C27' C28' 1.386(3) . ?
C28' C29' 1.388(3) . ?

loop_
_geom_angle_atom_site_label_1
_geom_angle_atom_site_label_2
_geom_angle_atom_site_label_3
_geom_angle
_geom_angle_site_symmetry_1
_geom_angle_site_symmetry_3
_geom_angle_publ_flag
C1 O1 B 125.27(13) . . ?
C23 N B 115.90(13) . . ?
O1 C1 C2 110.86(14) . . ?
O2 C1 O1 123.95(15) . . ?
O2 C1 C2 125.18(15) . . ?
C1 C2 C3 114.68(14) . . ?
C2 C3 C4 112.32(15) . . ?
C5 C4 C3 113.61(15) . . ?
C6 C5 C4 121.67(17) . . ?
C6 C5 C10 117.81(18) . . ?
C10 C5 C4 120.50(17) . . ?
C7 C6 C5 120.90(19) . . ?
C8 C7 C6 120.3(2) . . ?
C7 C8 C9 119.55(19) . . ?
C10 C9 C8 120.0(2) . . ?
C9 C10 C5 121.38(19) . . ?
C12 C11 B 120.50(15) . . ?
C16 C11 C12 117.75(16) . . ?
C16 C11 B 121.74(16) . . ?
C13 C12 C11 120.26(18) . . ?
F1 C13 C12 120.75(18) . . ?
F1 C13 C14 117.61(17) . . ?
C14 C13 C12 121.61(18) . . ?
F2 C14 C13 120.50(19) . . ?
F2 C14 C15 121.23(19) . . ?
C15 C14 C13 118.22(17) . . ?
F3 C15 C14 118.13(17) . . ?
F3 C15 C16 120.29(19) . . ?
C14 C15 C16 121.56(18) . . ?
C15 C16 C11 120.58(18) . . ?
C18 C17 B 117.92(15) . . ?
C22 C17 C18 117.23(16) . . ?
C22 C17 B 124.80(15) . . ?
C19 C18 C17 120.77(17) . . ?
F4 C19 C18 120.36(17) . . ?
F4 C19 C20 117.91(17) . . ?
C18 C19 C20 121.72(17) . . ?
F5 C20 C19 121.11(17) . . ?
F5 C20 C21 121.04(17) . . ?
C21 C20 C19 117.85(16) . . ?
F6 C21 C20 118.10(16) . . ?
F6 C21 C22 120.09(16) . . ?
C20 C21 C22 121.80(17) . . ?
C21 C22 C17 120.60(16) . . ?
N C23 C24 111.21(13) . . ?
C25 C24 C23 119.83(16) . . ?
C25 C24 C29 119.17(16) . . ?
C29 C24 C23 120.98(16) . . ?
C24 C25 C26 120.62(17) . . ?
C27 C26 C25 119.81(17) . . ?
C26 C27 C28 120.06(17) . . ?
C27 C28 C29 120.13(17) . . ?
C28 C29 C24 120.17(16) . . ?
O1 B N 108.72(13) . . ?
O1 B C11 105.44(13) . . ?
O1 B C17 112.93(14) . . ?
N B C11 108.09(13) . . ?
N B C17 109.60(13) . . ?
C17 B C11 111.85(14) . . ?
C1' O1' B' 121.90(13) . . ?
C23' N' B' 115.39(12) . . ?
O1' C1' C2' 112.73(14) . . ?
O2' C1' O1' 122.88(15) . . ?
O2' C1' C2' 124.35(15) . . ?
C1' C2' C3' 109.89(14) . . ?
C2' C3' C4' 113.58(14) . . ?
C5' C4' C3' 109.93(14) . . ?
C6' C5' C4' 120.62(16) . . ?
C10' C5' C4' 120.78(16) . . ?
C10' C5' C6' 118.37(17) . . ?
C7' C6' C5' 120.92(17) . . ?
C6' C7' C8' 120.02(18) . . ?
C9' C8' C7' 119.59(18) . . ?
C8' C9' C10' 120.25(18) . . ?
C9' C10' C5' 120.83(18) . . ?
C12' C11' C16' 117.30(15) . . ?
C12' C11' B' 125.38(15) . . ?
C16' C11' B' 117.30(14) . . ?
C13' C12' C11' 120.64(16) . . ?
F1' C13' C12' 120.28(16) . . ?
F1' C13' C14' 118.08(16) . . ?
C14' C13' C12' 121.63(16) . . ?
F2' C14' C13' 121.17(16) . . ?
F2' C14' C15' 120.70(16) . . ?
C13' C14' C15' 118.13(16) . . ?
F3' C15' C14' 118.08(16) . . ?
F3' C15' C16' 120.54(16) . . ?
C16' C15' C14' 121.38(16) . . ?
C15' C16' C11' 120.90(16) . . ?
C18' C17' C22' 118.19(16) . . ?
C18' C17' B' 120.91(15) . . ?
C22' C17' B' 120.89(15) . . ?
C19' C18' C17' 120.56(17) . . ?
F4' C19' C18' 120.35(18) . . ?
F4' C19' C20' 118.49(16) . . ?
C20' C19' C18' 121.13(17) . . ?
F5' C20' C19' 120.73(18) . . ?
F5' C20' C21' 120.66(17) . . ?
C21' C20' C19' 118.58(16) . . ?
F6' C21' C20' 117.94(16) . . ?
F6' C21' C22' 120.55(18) . . ?
C20' C21' C22' 121.46(17) . . ?
C21' C22' C17' 120.07(17) . . ?
C24' C23' N' 111.87(13) . . ?
C25' C24' C23' 120.55(16) . . ?
C25' C24' C29' 119.15(16) . . ?
C29' C24' C23' 120.29(16) . . ?
C24' C25' C26' 120.36(16) . . ?
C27' C26' C25' 120.02(17) . . ?
C28' C27' C26' 120.15(17) . . ?
C27' C28' C29' 119.60(17) . . ?
C28' C29' C24' 120.68(16) . . ?
O1' B' N' 109.01(13) . . ?
O1' B' C11' 110.56(13) . . ?
O1' B' C17' 105.71(13) . . ?
N' B' C17' 108.86(13) . . ?
C11' B' N' 110.06(13) . . ?
C11' B' C17' 112.51(13) . . ?

loop_
_geom_hbond_atom_site_label_D
_geom_hbond_atom_site_label_H
_geom_hbond_atom_site_label_A
_geom_hbond_distance_DH
_geom_hbond_distance_HA
_geom_hbond_distance_DA
_geom_hbond_angle_DHA
_geom_hbond_site_symmetry_A
N HA O2' 0.91(2) 1.94(2) 2.8484(19) 173.8(19) .
N' HB' O2 0.87(2) 2.25(2) 3.0961(19) 165.6(19) .

_shelx_SHELXL_version_number     2014/7
_olex2_diffrn_ambient_temperature_device 'Oxford Cryosystems'
_olex2_submission_special_instructions 'No special instructions were received'

_iucr_refine_instructions_details 
;

    14srv256.res created by SHELXL-2014/7

TITL 14srv256 in P-1 #2
REM reset to P-1 #2
REM OMIT -3 132
CELL 1.54184 10.014 11.7859 23.0748 103.8183 98.0649 96.9376
ZERR 4 0.0003 0.0004 0.0007 0.0008 0.001 0.0009
LATT 1
SFAC C H B N O F
UNIT 116 96 4 4 8 24
 
L.S. 7
PLAN  7
SIZE 0.145 0.207 0.226
TEMP -153.15
HTAB N O2'
HTAB N' O2
FREE HA O2'
FREE O2 HB'
BOND
fmap 2 53
acta 132
OMIT -3 132
OMIT -9 0 14
OMIT 3 5 15
OMIT -9 4 10
OMIT 4 4 15
OMIT -10 0 12
OMIT -10 4 9
OMIT 3 3 18
REM <olex2.extras>
REM <HklSrc "%E:\\andrei\\datasets\\14srv256\\14srv256.hkl">
REM </olex2.extras>
 
WGHT    0.107000    0.470000
FVAR       0.32897
F1    6    0.244804    0.488228    0.505973    11.00000    0.11078    0.05698 =
         0.06223    0.03086    0.04008    0.00840
F2    6    0.136282    0.660363    0.572759    11.00000    0.05341    0.09344 =
         0.04359    0.02083    0.02185    0.00268
F3    6    0.161383    0.876925    0.551688    11.00000    0.05906    0.07910 =
         0.05304    0.00409    0.02436    0.02855
F4    6    0.888293    0.795269    0.491347    11.00000    0.04163    0.07763 =
         0.04347    0.00613   -0.00830    0.00396
F5    6    0.947159    0.606827    0.411574    11.00000    0.03207    0.06664 =
         0.05700    0.02429    0.00378    0.01264
F6    6    0.753374    0.481178    0.316701    11.00000    0.03739    0.04063 =
         0.05701    0.01179    0.01406    0.01077
O1    5    0.425241    0.879201    0.387584    11.00000    0.03827    0.02966 =
         0.03585    0.00902    0.00672    0.00426
O2    5    0.519164    0.887204    0.305810    11.00000    0.04790    0.03409 =
         0.03750    0.00974    0.01127    0.00730
N     4    0.321941    0.679308    0.317199    11.00000    0.03053    0.02934 =
         0.03133    0.00873    0.00584    0.00615
HA    2    0.369318    0.672260    0.286035    11.00000    0.03888
HB    2    0.299995    0.606222    0.317834    11.00000    0.02800
C1    1    0.477925    0.935744    0.350879    11.00000    0.03001    0.03375 =
         0.03168    0.00868    0.00192    0.00355
C2    1    0.475873    1.066553    0.371768    11.00000    0.03580    0.03307 =
         0.03487    0.00727    0.00567    0.00463
AFIX  23
H2A   2    0.524685    1.095945    0.414193    11.00000   -1.20000
H2B   2    0.379832    1.079143    0.371459    11.00000   -1.20000
AFIX   0
C3    1    0.540080    1.139844    0.333776    11.00000    0.03847    0.03350 =
         0.04504    0.01301    0.00979    0.00584
AFIX  23
H3A   2    0.495527    1.107978    0.290823    11.00000   -1.20000
H3B   2    0.638095    1.132648    0.336408    11.00000   -1.20000
AFIX   0
C4    1    0.526440    1.271407    0.354619    11.00000    0.03903    0.03300 =
         0.04946    0.01155    0.00495    0.00242
AFIX  23
H4A   2    0.562330    1.300669    0.398638    11.00000   -1.20000
H4B   2    0.583531    1.316915    0.333527    11.00000   -1.20000
AFIX   0
C5    1    0.381977    1.294585    0.342665    11.00000    0.04035    0.02453 =
         0.04470    0.00797    0.00373    0.00298
C6    1    0.297915    1.299068    0.386211    11.00000    0.04837    0.03168 =
         0.04515    0.00962    0.00651    0.00485
AFIX  43
H6    2    0.333027    1.289584    0.424908    11.00000   -1.20000
AFIX   0
C7    1    0.163586    1.317204    0.373797    11.00000    0.04497    0.03931 =
         0.06920    0.01549    0.01783    0.00899
AFIX  43
H7    2    0.107395    1.319259    0.403840    11.00000   -1.20000
AFIX   0
C8    1    0.111245    1.332280    0.317935    11.00000    0.04092    0.04096 =
         0.08182    0.01848    0.00062    0.00794
AFIX  43
H8    2    0.019448    1.345052    0.309562    11.00000   -1.20000
AFIX   0
C9    1    0.193524    1.328640    0.274250    11.00000    0.05246    0.05029 =
         0.05666    0.01818   -0.00331    0.01220
AFIX  43
H9    2    0.158223    1.339041    0.235777    11.00000   -1.20000
AFIX   0
C10   1    0.326985    1.309883    0.286590    11.00000    0.05182    0.03920 =
         0.04674    0.01380    0.00875    0.00936
AFIX  43
H10   2    0.382415    1.307358    0.256241    11.00000   -1.20000
AFIX   0
C11   1    0.334765    0.725061    0.434915    11.00000    0.03106    0.03724 =
         0.02881    0.00581    0.00177    0.00330
C12   1    0.322797    0.614413    0.447269    11.00000    0.05096    0.03855 =
         0.03528    0.00997    0.01229    0.00575
AFIX  43
H12   2    0.361845    0.552842    0.424347    11.00000   -1.20000
AFIX   0
C13   1    0.254320    0.593989    0.492748    11.00000    0.05513    0.04648 =
         0.03879    0.01533    0.00980    0.00079
C14   1    0.198052    0.681089    0.527365    11.00000    0.03677    0.06620 =
         0.03103    0.01443    0.00848    0.00074
C15   1    0.211388    0.790074    0.515916    11.00000    0.03380    0.06121 =
         0.03599    0.00302    0.00616    0.01276
C16   1    0.277138    0.812701    0.470095    11.00000    0.03541    0.04259 =
         0.03716    0.00735    0.00461    0.00872
AFIX  43
H16   2    0.283018    0.888795    0.462567    11.00000   -1.20000
AFIX   0
C17   1    0.562580    0.706361    0.386795    11.00000    0.03261    0.03240 =
         0.03166    0.01293    0.00515    0.00227
C18   1    0.664596    0.768982    0.435952    11.00000    0.03910    0.04134 =
         0.03392    0.01000    0.00471    0.00368
AFIX  43
H18   2    0.646286    0.836016    0.464079    11.00000   -1.20000
AFIX   0
C19   1    0.790737    0.734484    0.443897    11.00000    0.03493    0.05172 =
         0.03385    0.01445   -0.00213    0.00042
C20   1    0.822698    0.638433    0.403810    11.00000    0.03012    0.04869 =
         0.04558    0.02481    0.00687    0.00751
C21   1    0.722803    0.575758    0.355985    11.00000    0.03545    0.03388 =
         0.04158    0.01526    0.01036    0.00564
C22   1    0.594776    0.607812    0.346933    11.00000    0.03193    0.03235 =
         0.03624    0.01369    0.00604    0.00224
AFIX  43
H22   2    0.527984    0.562602    0.313370    11.00000   -1.20000
AFIX   0
C23   1    0.192746    0.726096    0.300342    11.00000    0.03558    0.03541 =
         0.03768    0.00537    0.00147    0.01062
AFIX  23
H23A  2    0.216210    0.805314    0.293478    11.00000   -1.20000
H23B  2    0.140887    0.734733    0.334228    11.00000   -1.20000
AFIX   0
C24   1    0.104855    0.644437    0.243922    11.00000    0.02962    0.03192 =
         0.03749    0.00809    0.00582    0.01176
C25   1    0.007257    0.554691    0.248728    11.00000    0.03202    0.04220 =
         0.04030    0.01573    0.00774    0.01068
AFIX  43
H25   2   -0.007380    0.548022    0.287658    11.00000   -1.20000
AFIX   0
C26   1   -0.069262    0.474500    0.197186    11.00000    0.03354    0.03853 =
         0.05257    0.01473    0.00331    0.00222
AFIX  43
H26   2   -0.134450    0.412185    0.200880    11.00000   -1.20000
AFIX   0
C27   1   -0.050324    0.485586    0.140454    11.00000    0.03872    0.03635 =
         0.04247    0.00274   -0.00176    0.00635
AFIX  43
H27   2   -0.102452    0.430744    0.105115    11.00000   -1.20000
AFIX   0
C28   1    0.044568    0.576567    0.135107    11.00000    0.04219    0.04280 =
         0.03423    0.00829    0.00846    0.01165
AFIX  43
H28   2    0.056360    0.584819    0.096098    11.00000   -1.20000
AFIX   0
C29   1    0.122400    0.655638    0.186578    11.00000    0.03219    0.03482 =
         0.04100    0.01113    0.00792    0.00583
AFIX  43
H29   2    0.187857    0.717612    0.182743    11.00000   -1.20000
AFIX   0
B     3    0.415264    0.749677    0.381664    11.00000    0.03586    0.02970 =
         0.03188    0.00808    0.00487    0.00388
 
F1'   6    0.251381    1.050408    0.182451    11.00000    0.04494    0.04175 =
         0.06195    0.00321    0.01051    0.01747
F2'   6    0.058218    0.930088    0.086069    11.00000    0.03372    0.06070 =
         0.05742    0.02064    0.00721    0.01877
F3'   6    0.105297    0.729833    0.011466    11.00000    0.03616    0.06910 =
         0.04263    0.00609   -0.00464    0.00932
F4'   6    0.842988    0.573612   -0.021383    11.00000    0.04979    0.06093 =
         0.04882    0.00252    0.01867    0.01860
F5'   6    0.862032    0.767103   -0.065640    11.00000    0.04392    0.08094 =
         0.03852    0.01404    0.01570   -0.00047
F6'   6    0.745322    0.953445   -0.017132    11.00000    0.06650    0.05512 =
         0.05151    0.02653    0.01689   -0.00232
O1'   5    0.531633    0.621227    0.126752    11.00000    0.03480    0.02972 =
         0.03172    0.00854    0.00723    0.00635
O2'   5    0.451886    0.650558    0.213616    11.00000    0.04152    0.04001 =
         0.03472    0.00843    0.01142    0.00565
N'    4    0.658021    0.819287    0.193445    11.00000    0.02990    0.02910 =
         0.03268    0.00811    0.00499    0.00608
HA'   2    0.688379    0.894468    0.193814    11.00000    0.03151
HB'   2    0.610469    0.825559    0.222456    11.00000    0.04264
C1'   1    0.467827    0.584392    0.166906    11.00000    0.02809    0.03493 =
         0.03549    0.01286    0.00399    0.00681
C2'   1    0.423292    0.452545    0.149467    11.00000    0.03172    0.03619 =
         0.04235    0.01235    0.00492    0.00475
AFIX  23
H2A'  2    0.376584    0.426086    0.106649    11.00000   -1.20000
H2B'  2    0.357934    0.431352    0.175094    11.00000   -1.20000
AFIX   0
 
C3'   1    0.547624    0.390423    0.157736    11.00000    0.03237    0.03519 =
         0.03879    0.00919    0.00310    0.00487
AFIX  23
H3A'  2    0.586488    0.409777    0.201465    11.00000   -1.20000
H3B'  2    0.618133    0.421644    0.136965    11.00000   -1.20000
AFIX   0
 
C4'   1    0.514944    0.255676    0.133043    11.00000    0.03436    0.03383 =
         0.04604    0.00882    0.00379    0.00500
AFIX  23
H4A'  2    0.444683    0.223255    0.153560    11.00000   -1.20000
H4B'  2    0.478027    0.235061    0.089081    11.00000   -1.20000
AFIX   0
 
C5'   1    0.642546    0.202006    0.143674    11.00000    0.03530    0.02655 =
         0.04347    0.00797    0.00604    0.00253
C6'   1    0.684978    0.178866    0.199200    11.00000    0.04239    0.03456 =
         0.04530    0.01322    0.01231    0.00794
AFIX  43
H6'   2    0.628219    0.189518    0.229151    11.00000   -1.20000
AFIX   0
 
C7'   1    0.808882    0.140506    0.211384    11.00000    0.04769    0.04165 =
         0.04818    0.01590    0.00394    0.01099
AFIX  43
H7'   2    0.836373    0.124828    0.249427    11.00000   -1.20000
AFIX   0
 
C8'   1    0.892834    0.124986    0.168004    11.00000    0.03729    0.03875 =
         0.06246    0.01392    0.00716    0.01022
AFIX  43
H8'   2    0.978505    0.099996    0.176483    11.00000   -1.20000
AFIX   0
 
C9'   1    0.851009    0.146107    0.112447    11.00000    0.04253    0.03795 =
         0.05619    0.01031    0.01753    0.00574
AFIX  43
H9'   2    0.907584    0.134610    0.082441    11.00000   -1.20000
AFIX   0
 
C10'  1    0.726682    0.184050    0.100293    11.00000    0.04390    0.03441 =
         0.04091    0.01049    0.00845    0.00423
AFIX  43
H10'  2    0.698662    0.197943    0.061864    11.00000   -1.20000
AFIX   0
 
C11'  1    0.424694    0.805467    0.120439    11.00000    0.03137    0.03233 =
         0.03131    0.01268    0.00742    0.00426
C12'  1    0.398253    0.909190    0.157961    11.00000    0.03072    0.03317 =
         0.03662    0.00901    0.00495    0.00491
AFIX  43
H12'  2    0.464708    0.952111    0.192174    11.00000   -1.20000
AFIX   0
 
C13'  1    0.276347    0.949990    0.145799    11.00000    0.03823    0.03284 =
         0.04341    0.01110    0.01277    0.00920
C14'  1    0.177102    0.890358    0.097122    11.00000    0.02863    0.04660 =
         0.04436    0.02114    0.00982    0.01165
C15'  1    0.202661    0.788017    0.059553    11.00000    0.03141    0.04644 =
         0.03233    0.01237    0.00151    0.00221
C16'  1    0.323256    0.745799    0.070507    11.00000    0.03332    0.03722 =
         0.03386    0.00893    0.00659    0.00635
AFIX  43
H16'  2    0.338075    0.675230    0.043883    11.00000   -1.20000
AFIX   0
 
C17'  1    0.650763    0.756381    0.075551    11.00000    0.02848    0.03536 =
         0.03005    0.00858    0.00196    0.00297
C18'  1    0.713616    0.661764    0.050382    11.00000    0.03420    0.04015 =
         0.03347    0.00938    0.00437    0.00603
AFIX  43
H18'  2    0.706899    0.593148    0.065266    11.00000   -1.20000
AFIX   0
 
C19'  1    0.785528    0.666839    0.004032    11.00000    0.03386    0.05016 =
         0.03466    0.00240    0.00658    0.00867
C20'  1    0.796964    0.765020   -0.018640    11.00000    0.03085    0.06030 =
         0.03092    0.00951    0.00703   -0.00141
C21'  1    0.736414    0.859376    0.006526    11.00000    0.03821    0.04652 =
         0.03637    0.01590    0.00436   -0.00387
C22'  1    0.663874    0.856595    0.052906    11.00000    0.03423    0.03854 =
         0.03537    0.00961    0.00534    0.00195
AFIX  43
H22'  2    0.622774    0.922716    0.069503    11.00000   -1.20000
AFIX   0
 
C23'  1    0.781028    0.765190    0.211191    11.00000    0.03592    0.03382 =
         0.03783    0.00504    0.00075    0.01068
AFIX  23
H1    2    0.751004    0.692397    0.223292    11.00000   -1.20000
H2    2    0.826762    0.742552    0.175750    11.00000   -1.20000
AFIX   0
 
C24'  1    0.881172    0.849085    0.262645    11.00000    0.03179    0.02965 =
         0.03704    0.00834    0.00335    0.01147
C25'  1    0.866005    0.856920    0.322270    11.00000    0.03497    0.03378 =
         0.04007    0.01030    0.00824    0.00684
AFIX  43
H25'  2    0.792286    0.808325    0.330715    11.00000   -1.20000
AFIX   0
 
C26'  1    0.958004    0.935413    0.369658    11.00000    0.04630    0.03791 =
         0.03416    0.00760    0.00780    0.00945
AFIX  43
H26'  2    0.948449    0.938981    0.410410    11.00000   -1.20000
AFIX   0
 
C27'  1    1.063818    1.008590    0.357515    11.00000    0.03981    0.03338 =
         0.04138    0.00469   -0.00013    0.00543
AFIX  43
H27'  2    1.125914    1.063016    0.389971    11.00000   -1.20000
AFIX   0
 
C28'  1    1.079191    1.002505    0.298131    11.00000    0.03438    0.03648 =
         0.04775    0.01295    0.00720    0.00561
AFIX  43
H28'  2    1.150876    1.053385    0.289759    11.00000   -1.20000
AFIX   0
 
C29'  1    0.989202    0.921615    0.250972    11.00000    0.03534    0.03791 =
         0.03692    0.01218    0.00710    0.01182
AFIX  43
H29'  2    1.001387    0.915638    0.210317    11.00000   -1.20000
AFIX   0
 
B'    3    0.563485    0.750145    0.129028    11.00000    0.03155    0.02917 =
         0.03114    0.00824    0.00416    0.00443
HKLF 4
 
REM  14srv256 in P-1 #2
REM R1 =  0.0579 for    7740 Fo > 4sig(Fo)  and  0.0608 for all    8496 data
REM    719 parameters refined using      0 restraints
 
END  
     
WGHT      0.1091      0.4733 

REM Highest difference peak  0.388,  deepest hole -0.259,  1-sigma level  0.074
Q1    1   0.1626  0.9249  0.5166  11.00000  0.05    0.39
Q2    1   0.4874  0.7809  0.1200  11.00000  0.05    0.38
Q3    1   0.3800  0.7356  0.4159  11.00000  0.05    0.37
Q4    1   0.3495  0.7262  0.4215  11.00000  0.05    0.35
Q5    1   0.4819  1.0948  0.3442  11.00000  0.05    0.33
Q6    1  -0.0598  0.4990  0.1766  11.00000  0.05    0.32
Q7    1   0.1304  0.7484  0.5602  11.00000  0.05    0.32

;

#===END
_exptl_crystal_recrystallization_method 'Re-crystallisation from solvent: Et2O'
####################################################################### 
# 
# This file contains crystal structure data downloaded from the 
# Cambridge Structural Database (CSD) hosted by the Cambridge 
# Crystallographic Data Centre (CCDC).
# 
# Full information about CCDC data access policies and citation 
# guidelines are available at http://www.ccdc.cam.ac.uk/access/V1 
# 
# Audit and citation data items may have been added by the CCDC. 
# Please retain this information to preserve the provenance of 
# this file and to allow appropriate attribution of the data. 
# 
#######################################################################

data_7a_14srv091
_database_code_depnum_ccdc_archive 'CCDC 1563948'
_audit_update_record             
;
2017-07-23 deposited with the CCDC.
2018-01-02 downloaded from the CCDC.
;
_audit_creation_date             2017-07-23
_audit_creation_method           
;
Olex2 1.2-beta
(compiled 2017.07.20 svn.r3457 for OlexSys, GUI svn.r5370)
;
_shelx_SHELXL_version_number     2016/6

_chemical_name_common            ?
_chemical_name_systematic        3,4,5-trifluorophenylboroxine
_chemical_formula_moiety         'C18 H6 B3 F9 O3'
_chemical_formula_sum            'C18 H6 B3 F9 O3'
_chemical_formula_weight         473.66
_chemical_melting_point          ?
loop_
_atom_type_symbol
_atom_type_description
_atom_type_scat_dispersion_real
_atom_type_scat_dispersion_imag
_atom_type_scat_source
C C 0.0033 0.0016 'International Tables Vol C Tables 4.2.6.8 and 6.1.1.4'
H H 0.0000 0.0000 'International Tables Vol C Tables 4.2.6.8 and 6.1.1.4'
B B 0.0013 0.0007 'International Tables Vol C Tables 4.2.6.8 and 6.1.1.4'
F F 0.0171 0.0103 'International Tables Vol C Tables 4.2.6.8 and 6.1.1.4'
O O 0.0106 0.0060 'International Tables Vol C Tables 4.2.6.8 and 6.1.1.4'

_shelx_space_group_comment       
;
The symmetry employed for this shelxl refinement is uniquely defined
by the following loop, which should always be used as a source of
symmetry information in preference to the above space-group names.
They are only intended as comments.
;
_space_group_crystal_system      monoclinic
_space_group_IT_number           15
_space_group_name_H-M_alt        'C 1 2/c 1'
_space_group_name_Hall           '-C 2yc'
loop_
_space_group_symop_operation_xyz
'x, y, z'
'-x, y, -z+1/2'
'x+1/2, y+1/2, z'
'-x+1/2, y+1/2, -z+1/2'
'-x, -y, -z'
'x, -y, z-1/2'
'-x+1/2, -y+1/2, -z'
'x+1/2, -y+1/2, z-1/2'

_cell_length_a                   12.8358(9)
_cell_length_b                   12.6583(9)
_cell_length_c                   12.8851(9)
_cell_angle_alpha                90
_cell_angle_beta                 119.060(2)
_cell_angle_gamma                90
_cell_volume                     1830.0(2)
_cell_formula_units_Z            4
_cell_measurement_reflns_used    3694
_cell_measurement_temperature    293
_cell_measurement_theta_max      29.94
_cell_measurement_theta_min      2.43
_shelx_estimated_absorpt_T_max   ?
_shelx_estimated_absorpt_T_min   ?
_exptl_absorpt_coefficient_mu    0.173
_exptl_absorpt_correction_T_max  0.7460
_exptl_absorpt_correction_T_min  0.6833
_exptl_absorpt_correction_type   numerical
_exptl_absorpt_process_details   
;
SADABS-2012/1 (Bruker,2012) was used for absorption correction.
wR2(int) was 0.1260 before and 0.0429 after correction.
The Ratio of minimum to maximum transmission is 0.9160.
The \l/2 correction factor is 0.0015.
;
_exptl_absorpt_special_details   ?
_exptl_crystal_colour            colourless
_exptl_crystal_colour_primary    colourless
_exptl_crystal_density_diffrn    1.719
_exptl_crystal_density_meas      ?
_exptl_crystal_density_method    ?
_exptl_crystal_description       block
_exptl_crystal_F_000             936
_exptl_crystal_size_max          0.541
_exptl_crystal_size_mid          0.226
_exptl_crystal_size_min          0.167
_exptl_special_details           
;
 The data collection nominally covered full sphere of reciprocal 
space, by a combination of 3 runs of narrow-frame \w-scans (scan 
width 0.5\% \w, 5s exposure), every run at a different \f angle. 
Crystal to detector distance 3.50 cm. 
  Phase transition on cooling below 210 K.
;
_exptl_transmission_factor_max   ?
_exptl_transmission_factor_min   ?
_diffrn_reflns_av_R_equivalents  0.0292
_diffrn_reflns_av_unetI/netI     0.0188
_diffrn_reflns_Laue_measured_fraction_full 0.999
_diffrn_reflns_Laue_measured_fraction_max 0.999
_diffrn_reflns_limit_h_max       15
_diffrn_reflns_limit_h_min       -15
_diffrn_reflns_limit_k_max       15
_diffrn_reflns_limit_k_min       -15
_diffrn_reflns_limit_l_max       15
_diffrn_reflns_limit_l_min       -14
_diffrn_reflns_number            9411
_diffrn_reflns_point_group_measured_fraction_full 0.999
_diffrn_reflns_point_group_measured_fraction_max 0.999
_diffrn_reflns_theta_full        24.998
_diffrn_reflns_theta_max         24.998
_diffrn_reflns_theta_min         2.426
_diffrn_ambient_temperature      293
_diffrn_detector_area_resol_mean 10.4
_diffrn_detector_type            'Bruker PHOTON 100 CMOS'
_diffrn_measured_fraction_theta_full 0.999
_diffrn_measured_fraction_theta_max 0.999
_diffrn_measurement_device       '3-circle area detector diffractometer'
_diffrn_measurement_device_type  'Bruker D8 Venture'
_diffrn_measurement_method       \w-scan
_diffrn_radiation_monochromator  'focusing mirrors'
_diffrn_radiation_probe          X-ray
_diffrn_radiation_type           MoK\a
_diffrn_radiation_wavelength     0.71073
_diffrn_source                   'Incoatec I\mS microsource'
_diffrn_standards_number         0
_reflns_Friedel_coverage         0.000
_reflns_Friedel_fraction_full    .
_reflns_Friedel_fraction_max     .
_reflns_number_gt                1161
_reflns_number_total             1619
_reflns_special_details          
;
 Reflections were merged by SHELXL according to the crystal
 class for the calculation of statistics and refinement.
 
 _reflns_Friedel_fraction is defined as the number of unique
 Friedel pairs measured divided by the number that would be
 possible theoretically, ignoring centric projections and
 systematic absences.
;
_reflns_threshold_expression     'I > 2\s(I)'
_computing.bruker_data_scaling   'SADABS V2012/1 (Bruker AXS Inc.)'
_computing_cell_refinement       'APEX2 v.2013.4_1 (Bruker, 2013)'
_computing_data_collection       'APEX2 v.2013.4_1 (Bruker, 2013)'
_computing_data_reduction        'SAINT v8.34A (Bruker, 2013)'
_computing_molecular_graphics    'Olex2 (Dolomanov et al., 2009)'
_computing_publication_material  'Olex2 (Dolomanov et al., 2009)'
_computing_structure_refinement  'ShelXL 2016/6 (Sheldrick, 2015)'
_computing_structure_solution    'ShelXS 2013/1 (Sheldrick, 2008)'
_refine_diff_density_max         0.183
_refine_diff_density_min         -0.133
_refine_diff_density_rms         0.045
_refine_ls_extinction_coef       .
_refine_ls_extinction_method     none
_refine_ls_goodness_of_fit_ref   1.078
_refine_ls_hydrogen_treatment    constr
_refine_ls_matrix_type           full
_refine_ls_number_parameters     152
_refine_ls_number_reflns         1619
_refine_ls_number_restraints     0
_refine_ls_R_factor_all          0.0594
_refine_ls_R_factor_gt           0.0409
_refine_ls_restrained_S_all      1.078
_refine_ls_shift/su_max          0.001
_refine_ls_shift/su_mean         0.000
_refine_ls_structure_factor_coef Fsqd
_refine_ls_weighting_details     
'w=1/[\s^2^(Fo^2^)+(0.0607P)^2^+0.4114P] where P=(Fo^2^+2Fc^2^)/3'
_refine_ls_weighting_scheme      calc
_refine_ls_wR_factor_gt          0.1042
_refine_ls_wR_factor_ref         0.1160
_refine_special_details          ?
_olex2_refinement_description    
;
1. Fixed Uiso
 At 1.2 times of:
  All C(H) groups
2.a Aromatic/amide H refined with riding coordinates:
 C3(H3), C6(H6), C10(H10)
;
_atom_sites_solution_hydrogens   geom
_atom_sites_solution_primary     direct
_atom_sites_solution_secondary   difmap
loop_
_atom_site_label
_atom_site_type_symbol
_atom_site_fract_x
_atom_site_fract_y
_atom_site_fract_z
_atom_site_U_iso_or_equiv
_atom_site_adp_type
_atom_site_occupancy
_atom_site_site_symmetry_order
_atom_site_calc_flag
_atom_site_refinement_flags_posn
_atom_site_refinement_flags_adp
_atom_site_refinement_flags_occupancy
_atom_site_disorder_assembly
_atom_site_disorder_group
F1 F 0.500000 1.24681(13) 0.250000 0.0993(6) Uani 1 2 d S T P . .
F2 F 0.44405(14) 1.14143(10) 0.39628(13) 0.1033(5) Uani 1 1 d . . . . .
F3 F 0.26001(12) 0.62720(11) 0.55836(12) 0.0989(5) Uani 1 1 d . . . . .
F4 F 0.23598(10) 0.41788(11) 0.53833(11) 0.0891(5) Uani 1 1 d . . . . .
F5 F 0.30333(12) 0.31099(10) 0.40217(13) 0.0999(5) Uani 1 1 d . . . . .
O1 O 0.45189(10) 0.74477(10) 0.30832(10) 0.0607(4) Uani 1 1 d . . . . .
O2 O 0.500000 0.58253(13) 0.250000 0.0563(5) Uani 1 2 d S T P . .
C1 C 0.500000 1.1409(2) 0.250000 0.0659(7) Uani 1 2 d S T P . .
C2 C 0.47049(17) 1.08586(16) 0.32337(17) 0.0650(5) Uani 1 1 d . . . . .
C3 C 0.46848(15) 0.97819(15) 0.32341(15) 0.0603(5) Uani 1 1 d . . . . .
H3 H 0.445578 0.941606 0.373535 0.072 Uiso 1 1 calc R . . . .
C4 C 0.500000 0.9218(2) 0.250000 0.0538(6) Uani 1 2 d S T P . .
C5 C 0.38497(14) 0.57619(14) 0.36370(15) 0.0521(5) Uani 1 1 d . . . . .
C6 C 0.34678(16) 0.63052(15) 0.43310(16) 0.0609(5) Uani 1 1 d . . . . .
H6 H 0.355333 0.705098 0.440787 0.073 Uiso 1 1 calc R . . . .
C7 C 0.29705(16) 0.57683(17) 0.49015(17) 0.0638(5) Uani 1 1 d . . . . .
C8 C 0.28307(14) 0.46991(17) 0.48043(16) 0.0631(5) Uani 1 1 d . . . . .
C9 C 0.31879(16) 0.41619(15) 0.41081(18) 0.0635(5) Uani 1 1 d . . . . .
C10 C 0.36981(15) 0.46756(15) 0.35300(15) 0.0586(5) Uani 1 1 d . . . . .
H10 H 0.394707 0.428801 0.305748 0.070 Uiso 1 1 calc R . . . .
B1 B 0.500000 0.7998(2) 0.250000 0.0551(7) Uani 1 2 d S T P . .
B2 B 0.44702(17) 0.63658(17) 0.30458(17) 0.0536(5) Uani 1 1 d . . . . .

loop_
_atom_site_aniso_label
_atom_site_aniso_U_11
_atom_site_aniso_U_22
_atom_site_aniso_U_33
_atom_site_aniso_U_23
_atom_site_aniso_U_13
_atom_site_aniso_U_12
F1 0.1337(16) 0.0617(11) 0.1342(17) 0.000 0.0900(14) 0.000
F2 0.1532(13) 0.0833(9) 0.1261(11) -0.0159(8) 0.1093(10) 0.0029(8)
F3 0.1231(11) 0.1148(11) 0.1097(10) -0.0021(8) 0.0966(9) 0.0104(8)
F4 0.0771(8) 0.1166(11) 0.0957(9) 0.0297(7) 0.0595(7) -0.0034(7)
F5 0.1142(10) 0.0684(9) 0.1380(12) 0.0039(7) 0.0778(9) -0.0111(7)
O1 0.0700(8) 0.0659(8) 0.0655(8) -0.0018(6) 0.0480(7) -0.0012(6)
O2 0.0595(10) 0.0644(11) 0.0620(10) 0.000 0.0428(9) 0.000
C1 0.0701(17) 0.0585(17) 0.0778(19) 0.000 0.0429(15) 0.000
C2 0.0712(12) 0.0711(13) 0.0710(13) -0.0085(10) 0.0488(11) 0.0016(9)
C3 0.0630(11) 0.0695(13) 0.0614(11) 0.0011(9) 0.0405(10) -0.0006(9)
C4 0.0484(13) 0.0683(16) 0.0496(14) 0.000 0.0277(11) 0.000
C5 0.0462(9) 0.0650(12) 0.0502(10) 0.0001(8) 0.0275(8) 0.0019(8)
C6 0.0635(11) 0.0662(11) 0.0668(12) 0.0016(9) 0.0424(10) 0.0032(9)
C7 0.0626(11) 0.0824(14) 0.0650(12) 0.0024(10) 0.0455(10) 0.0068(9)
C8 0.0467(10) 0.0881(15) 0.0622(11) 0.0161(10) 0.0325(9) 0.0019(9)
C9 0.0556(10) 0.0625(12) 0.0746(13) 0.0059(9) 0.0333(10) -0.0029(9)
C10 0.0525(10) 0.0702(12) 0.0603(11) -0.0006(9) 0.0331(9) 0.0033(8)
B1 0.0516(15) 0.0690(19) 0.0505(16) 0.000 0.0293(13) 0.000
B2 0.0482(11) 0.0674(14) 0.0492(11) 0.0004(9) 0.0268(9) 0.0017(9)

_geom_special_details            
;
 All esds (except the esd in the dihedral angle between two l.s. planes)
 are estimated using the full covariance matrix.  The cell esds are taken
 into account individually in the estimation of esds in distances, angles
 and torsion angles; correlations between esds in cell parameters are only
 used when they are defined by crystal symmetry.  An approximate (isotropic)
 treatment of cell esds is used for estimating esds involving l.s. planes.
;
loop_
_geom_bond_atom_site_label_1
_geom_bond_atom_site_label_2
_geom_bond_distance
_geom_bond_site_symmetry_2
_geom_bond_publ_flag
F1 C1 1.341(3) . ?
F2 C2 1.343(2) . ?
F3 C7 1.346(2) . ?
F4 C8 1.339(2) . ?
F5 C9 1.343(2) . ?
O1 B1 1.372(2) . ?
O1 B2 1.371(2) . ?
O2 B2 1.375(2) . ?
O2 B2 1.375(2) 2_655 ?
C1 C2 1.368(2) . ?
C1 C2 1.368(2) 2_655 ?
C2 C3 1.363(3) . ?
C3 C4 1.393(2) . ?
C4 B1 1.544(4) . ?
C5 C6 1.392(2) . ?
C5 C10 1.386(2) . ?
C5 B2 1.545(3) . ?
C6 C7 1.366(2) . ?
C7 C8 1.363(3) . ?
C8 C9 1.370(3) . ?
C9 C10 1.371(3) . ?

loop_
_geom_angle_atom_site_label_1
_geom_angle_atom_site_label_2
_geom_angle_atom_site_label_3
_geom_angle
_geom_angle_site_symmetry_1
_geom_angle_site_symmetry_3
_geom_angle_publ_flag
B2 O1 B1 120.87(16) . . ?
B2 O2 B2 120.3(2) 2_655 . ?
F1 C1 C2 120.62(13) . . ?
F1 C1 C2 120.62(13) . 2_655 ?
C2 C1 C2 118.8(3) . 2_655 ?
F2 C2 C1 117.77(19) . . ?
F2 C2 C3 120.82(17) . . ?
C3 C2 C1 121.41(18) . . ?
C2 C3 C4 120.03(18) . . ?
C3 C4 C3 118.3(2) 2_655 . ?
C3 C4 B1 120.83(12) 2_655 . ?
C3 C4 B1 120.83(12) . . ?
C6 C5 B2 119.92(17) . . ?
C10 C5 C6 118.53(17) . . ?
C10 C5 B2 121.51(16) . . ?
C7 C6 C5 120.15(18) . . ?
F3 C7 C6 121.44(19) . . ?
F3 C7 C8 117.25(17) . . ?
C8 C7 C6 121.31(18) . . ?
F4 C8 C7 120.80(19) . . ?
F4 C8 C9 120.38(19) . . ?
C7 C8 C9 118.82(17) . . ?
F5 C9 C8 117.62(17) . . ?
F5 C9 C10 121.03(18) . . ?
C8 C9 C10 121.35(18) . . ?
C9 C10 C5 119.82(17) . . ?
O1 B1 O1 119.0(2) . 2_655 ?
O1 B1 C4 120.52(12) 2_655 . ?
O1 B1 C4 120.52(12) . . ?
O1 B2 O2 119.33(17) . . ?
O1 B2 C5 120.17(16) . . ?
O2 B2 C5 120.49(18) . . ?

_shelx_res_file                  
;
TITL 14asb002 in C2/c
    14srv091.res
    created by SHELXL-2016/6 at 03:18:23 on 23-Jul-2017
CELL 0.71073 12.8358 12.6583 12.8851 90 119.0604 90
ZERR 4 0.0009 0.0009 0.0009 0 0.0022 0
LATT 7
SYMM -X,+Y,0.5-Z
SFAC C H B F O
UNIT 72 24 12 36 12

L.S. 7 0 0
PLAN  6
TEMP -153.15
fmap 2 53
acta 50
OMIT -3 50
REM <olex2.extras>
REM <HklSrc "%.\\14srv091.hkl">
REM </olex2.extras>

WGHT    0.060700    0.411400
FVAR       0.42998
F1    4    0.500000    1.246806    0.250000    10.50000    0.13369    0.06174 =
         0.13423    0.00000    0.09000    0.00000
F2    4    0.444054    1.141427    0.396283    11.00000    0.15316    0.08332 =
         0.12608   -0.01594    0.10929    0.00287
F3    4    0.260008    0.627195    0.558356    11.00000    0.12310    0.11476 =
         0.10973   -0.00213    0.09657    0.01038
F4    4    0.235980    0.417877    0.538331    11.00000    0.07708    0.11663 =
         0.09573    0.02969    0.05946   -0.00338
F5    4    0.303330    0.310995    0.402166    11.00000    0.11420    0.06838 =
         0.13797    0.00393    0.07776   -0.01106
O1    5    0.451890    0.744772    0.308320    11.00000    0.07003    0.06588 =
         0.06553   -0.00177    0.04804   -0.00123
O2    5    0.500000    0.582526    0.250000    10.50000    0.05951    0.06439 =
         0.06196    0.00000    0.04278    0.00000
C1    1    0.500000    1.140880    0.250000    10.50000    0.07010    0.05853 =
         0.07782    0.00000    0.04286    0.00000
C2    1    0.470488    1.085858    0.323366    11.00000    0.07121    0.07106 =
         0.07098   -0.00846    0.04883    0.00162
C3    1    0.468483    0.978190    0.323410    11.00000    0.06301    0.06946 =
         0.06145    0.00112    0.04055   -0.00059
AFIX  43
H3    2    0.445578    0.941606    0.373535    11.00000   -1.20000
AFIX   0
C4    1    0.500000    0.921799    0.250000    10.50000    0.04845    0.06827 =
         0.04955    0.00000    0.02774    0.00000
C5    1    0.384970    0.576188    0.363702    11.00000    0.04620    0.06498 =
         0.05016    0.00013    0.02749    0.00194
C6    1    0.346781    0.630520    0.433102    11.00000    0.06347    0.06617 =
         0.06676    0.00158    0.04241    0.00324
AFIX  43
H6    2    0.355333    0.705098    0.440787    11.00000   -1.20000
AFIX   0
C7    1    0.297054    0.576834    0.490155    11.00000    0.06256    0.08238 =
         0.06497    0.00236    0.04553    0.00678
C8    1    0.283069    0.469911    0.480431    11.00000    0.04669    0.08808 =
         0.06223    0.01611    0.03253    0.00188
C9    1    0.318789    0.416188    0.410812    11.00000    0.05564    0.06250 =
         0.07462    0.00594    0.03333   -0.00288
C10   1    0.369814    0.467557    0.353002    11.00000    0.05254    0.07017 =
         0.06034   -0.00062    0.03313    0.00333
AFIX  43
H10   2    0.394707    0.428801    0.305748    11.00000   -1.20000
AFIX   0
B1    3    0.500000    0.799815    0.250000    10.50000    0.05156    0.06900 =
         0.05053    0.00000    0.02933    0.00000
B2    3    0.447019    0.636578    0.304579    11.00000    0.04823    0.06743 =
         0.04923    0.00038    0.02684    0.00173
HKLF 4


REM  14asb002 in C2/c
REM R1 =  0.0409 for    1161 Fo > 4sig(Fo)  and  0.0594 for all    1619 data
REM    152 parameters refined using      0 restraints

END

WGHT      0.0607      0.4115

REM Highest difference peak  0.183,  deepest hole -0.133,  1-sigma level  0.045
Q1    1   0.4459  1.0255  0.2966  11.00000  0.05    0.18
Q2    1   0.3167  0.6672  0.4048  11.00000  0.05    0.18
Q3    1   0.3382  0.5211  0.3195  11.00000  0.05    0.17
Q4    1   0.2543  0.5240  0.4476  11.00000  0.05    0.16
Q5    1   0.3142  0.5119  0.5069  11.00000  0.05    0.15
Q6    1   0.5021  0.9403  0.3008  11.00000  0.05    0.15
;
_shelx_res_checksum              15981
_olex2_submission_special_instructions 'No special instructions were received'
_exptl_crystal_recrystallization_method 'Re-crystallisation from solvent: CDCl3'
####################################################################### 
# 
# This file contains crystal structure data downloaded from the 
# Cambridge Structural Database (CSD) hosted by the Cambridge 
# Crystallographic Data Centre (CCDC).
# 
# Full information about CCDC data access policies and citation 
# guidelines are available at http://www.ccdc.cam.ac.uk/access/V1 
# 
# Audit and citation data items may have been added by the CCDC. 
# Please retain this information to preserve the provenance of 
# this file and to allow appropriate attribution of the data. 
# 
#######################################################################

data_11d_16srv431
_database_code_depnum_ccdc_archive 'CCDC 1551624'
_audit_update_record             
;
2017-07-17 deposited with the CCDC.
2018-01-02 downloaded from the CCDC.
;

_audit_creation_date             2016-11-17
_audit_creation_method           
;
Olex2 1.2-beta
(compiled 2016.11.07 svn.r3352 for OlexSys, GUI svn.r5261)
;

_chemical_name_common            ?
_chemical_name_systematic        
'Di-2-iodophenylboronic B-O-B di-2-phenylacetate '
_chemical_formula_moiety         'C28 H22 B2 I2 O5'
_chemical_formula_sum            'C28 H22 B2 I2 O5'
_chemical_formula_weight         713.87
_chemical_melting_point          382(1)
loop_
_atom_type_symbol
_atom_type_description
_atom_type_scat_dispersion_real
_atom_type_scat_dispersion_imag
_atom_type_scat_source
C C 0.0033 0.0016 'International Tables Vol C Tables 4.2.6.8 and 6.1.1.4'
H H 0.0000 0.0000 'International Tables Vol C Tables 4.2.6.8 and 6.1.1.4'
B B 0.0013 0.0007 'International Tables Vol C Tables 4.2.6.8 and 6.1.1.4'
I I -0.4742 1.8119 'International Tables Vol C Tables 4.2.6.8 and 6.1.1.4'
O O 0.0106 0.0060 'International Tables Vol C Tables 4.2.6.8 and 6.1.1.4'

_shelx_space_group_comment       
;
The symmetry employed for this shelxl refinement is uniquely defined
by the following loop, which should always be used as a source of
symmetry information in preference to the above space-group names.
They are only intended as comments.
;
_space_group_crystal_system      triclinic
_space_group_IT_number           2
_space_group_name_H-M_alt        'P -1'
_space_group_name_Hall           '-P 1'
loop_
_space_group_symop_operation_xyz
'x, y, z'
'-x, -y, -z'

_cell_length_a                   10.6350(5)
_cell_length_b                   11.4814(5)
_cell_length_c                   12.2457(6)
_cell_angle_alpha                83.1389(18)
_cell_angle_beta                 87.0947(19)
_cell_angle_gamma                64.1817(17)
_cell_volume                     1336.36(11)
_cell_formula_units_Z            2
_cell_measurement_reflns_used    9017
_cell_measurement_temperature    120.0
_cell_measurement_theta_max      31.29
_cell_measurement_theta_min      2.45
_shelx_estimated_absorpt_T_max   0.890
_shelx_estimated_absorpt_T_min   0.621
_exptl_absorpt_coefficient_mu    2.390
_exptl_absorpt_correction_T_max  1.0000
_exptl_absorpt_correction_T_min  0.8689
_exptl_absorpt_correction_type   multi-scan
_exptl_absorpt_process_details   
;
SADABS-2014/5 (Bruker,2014/5) was used for absorption correction.
wR2(int) was 0.0629 before and 0.0493 after correction.
The Ratio of minimum to maximum transmission is 0.8689.
The \l/2 correction factor is Not present.
;
_exptl_absorpt_special_details   ?
_exptl_crystal_colour            'clear light colourless'
_exptl_crystal_colour_lustre     clear
_exptl_crystal_colour_modifier   light
_exptl_crystal_colour_primary    colourless
_exptl_crystal_density_diffrn    1.774
_exptl_crystal_density_meas      ?
_exptl_crystal_density_method    ?
_exptl_crystal_description       prism
_exptl_crystal_F_000             692
_exptl_crystal_size_max          0.22
_exptl_crystal_size_mid          0.15
_exptl_crystal_size_min          0.05
_exptl_transmission_factor_max   ?
_exptl_transmission_factor_min   ?
_diffrn_reflns_av_R_equivalents  0.0289
_diffrn_reflns_av_unetI/netI     0.0381
_diffrn_reflns_Laue_measured_fraction_full 0.998
_diffrn_reflns_Laue_measured_fraction_max 0.997
_diffrn_reflns_limit_h_max       14
_diffrn_reflns_limit_h_min       -14
_diffrn_reflns_limit_k_max       16
_diffrn_reflns_limit_k_min       -16
_diffrn_reflns_limit_l_max       17
_diffrn_reflns_limit_l_min       -17
_diffrn_reflns_number            21913
_diffrn_reflns_point_group_measured_fraction_full 0.998
_diffrn_reflns_point_group_measured_fraction_max 0.997
_diffrn_reflns_theta_full        25.242
_diffrn_reflns_theta_max         29.999
_diffrn_reflns_theta_min         2.453
_diffrn_ambient_temperature      120.0
_diffrn_detector                 'Bruker PHOTON 100 CMOS'
_diffrn_detector_area_resol_mean 10.4
_diffrn_detector_type            'CMOS sensor'
_diffrn_measured_fraction_theta_full 0.998
_diffrn_measured_fraction_theta_max 0.997
_diffrn_measurement_device       '3-circle diffractometer'
_diffrn_measurement_device_type  'Bruker D8 Venture'
_diffrn_measurement_method       '\f and \w scans'
_diffrn_radiation_monochromator  'focusing mirrors'
_diffrn_radiation_probe          X-ray
_diffrn_radiation_type           MoK\a
_diffrn_radiation_wavelength     0.71073
_diffrn_source                   'microfocus sealed X-ray tube'
_diffrn_source_type              'Incoatec I\mS microsource'
_diffrn_standards_number         0
_reflns_Friedel_coverage         0.000
_reflns_Friedel_fraction_full    .
_reflns_Friedel_fraction_max     .
_reflns_number_gt                6143
_reflns_number_total             7764
_reflns_special_details          
;
 Reflections were merged by SHELXL according to the crystal
 class for the calculation of statistics and refinement.
 
 _reflns_Friedel_fraction is defined as the number of unique
 Friedel pairs measured divided by the number that would be
 possible theoretically, ignoring centric projections and
 systematic absences.
;
_reflns_threshold_expression     'I > 2\s(I)'
_computing.bruker_data_scaling   'SADABS V2012/1 (Bruker AXS Inc.)'
_computing_cell_refinement       'SAINT v8.37A (Bruker, 2015)'
_computing_data_collection       'APEX2 v.2013.4_1 (Bruker, 2013)'
_computing_data_reduction        'SAINT v8.37A (Bruker, 2015)'
_computing_molecular_graphics    'Olex2 (Dolomanov et al., 2009)'
_computing_publication_material  'Olex2 (Dolomanov et al., 2009)'
_computing_structure_refinement  'ShelXL 2014/7 (Sheldrick, 2015)'
_computing_structure_solution    
;
Superflip (Palatinus & Chapuis, 2007;Palatinus & van der Lee, 2008;
Palatinus et al., 2012)
;
_refine_diff_density_max         0.830
_refine_diff_density_min         -0.604
_refine_diff_density_rms         0.104
_refine_ls_extinction_coef       .
_refine_ls_extinction_method     none
_refine_ls_goodness_of_fit_ref   1.036
_refine_ls_hydrogen_treatment    constr
_refine_ls_matrix_type           full
_refine_ls_number_parameters     334
_refine_ls_number_reflns         7764
_refine_ls_number_restraints     0
_refine_ls_R_factor_all          0.0448
_refine_ls_R_factor_gt           0.0286
_refine_ls_restrained_S_all      1.036
_refine_ls_shift/su_max          0.003
_refine_ls_shift/su_mean         0.000
_refine_ls_structure_factor_coef Fsqd
_refine_ls_weighting_details     
'w=1/[\s^2^(Fo^2^)+(0.0200P)^2^+0.9000P] where P=(Fo^2^+2Fc^2^)/3'
_refine_ls_weighting_scheme      calc
_refine_ls_wR_factor_gt          0.0538
_refine_ls_wR_factor_ref         0.0580
_refine_special_details          ?
_olex2_refinement_description    
;
1. Fixed Uiso
 At 1.2 times of:
  All C(H) groups, All C(H,H) groups
2.a Secondary CH2 refined with riding coordinates:
 C14(H14A,H14B), C22(H22A,H22B)
2.b Aromatic/amide H refined with riding coordinates:
 C3(H3), C4(H4), C5(H5), C6(H6), C9(H9), C10(H10), C11(H11), C12(H12),
 C16(H16), C17(H17), C18(H18), C19(H19), C20(H20), C24(H24), C25(H25), C26(H26),
  C27(H27), C28(H28)
;
_atom_sites_solution_hydrogens   geom
_atom_sites_solution_primary     iterative
_atom_sites_solution_secondary   difmap
loop_
_atom_site_label
_atom_site_type_symbol
_atom_site_fract_x
_atom_site_fract_y
_atom_site_fract_z
_atom_site_U_iso_or_equiv
_atom_site_adp_type
_atom_site_occupancy
_atom_site_site_symmetry_order
_atom_site_calc_flag
_atom_site_refinement_flags_posn
_atom_site_refinement_flags_adp
_atom_site_refinement_flags_occupancy
_atom_site_disorder_assembly
_atom_site_disorder_group
I1 I 1.38294(2) 0.66826(2) 0.33947(2) 0.02343(5) Uani 1 1 d . . . . .
I2 I 0.71523(2) 1.27960(2) 0.34759(2) 0.02189(5) Uani 1 1 d . . . . .
O1 O 0.98260(16) 1.05923(14) 0.18677(12) 0.0143(3) Uani 1 1 d . . . . .
O2 O 1.12063(16) 0.83051(14) 0.16755(12) 0.0165(3) Uani 1 1 d . . . . .
O3 O 0.90114(16) 0.92433(15) 0.10352(13) 0.0179(3) Uani 1 1 d . . . . .
O4 O 1.05693(16) 0.90559(15) 0.34945(12) 0.0151(3) Uani 1 1 d . . . . .
O5 O 0.83857(17) 0.96873(15) 0.29183(12) 0.0185(3) Uani 1 1 d . . . . .
C1 C 1.2432(2) 0.9550(2) 0.23752(18) 0.0151(4) Uani 1 1 d . . . . .
C2 C 1.3695(2) 0.8535(2) 0.27539(18) 0.0173(5) Uani 1 1 d . . . . .
C3 C 1.4945(3) 0.8642(2) 0.2709(2) 0.0229(5) Uani 1 1 d . . . . .
H3 H 1.5780 0.7927 0.2980 0.027 Uiso 1 1 calc R . . . .
C4 C 1.4967(3) 0.9796(3) 0.2266(2) 0.0281(6) Uani 1 1 d . . . . .
H4 H 1.5821 0.9875 0.2220 0.034 Uiso 1 1 calc R . . . .
C5 C 1.3742(3) 1.0835(3) 0.1890(2) 0.0264(6) Uani 1 1 d . . . . .
H5 H 1.3751 1.1633 0.1587 0.032 Uiso 1 1 calc R . . . .
C6 C 1.2501(3) 1.0711(2) 0.19551(19) 0.0199(5) Uani 1 1 d . . . . .
H6 H 1.1665 1.1440 0.1706 0.024 Uiso 1 1 calc R . . . .
C7 C 0.7223(2) 1.1531(2) 0.13606(18) 0.0153(4) Uani 1 1 d . . . . .
C8 C 0.6510(2) 1.2635(2) 0.19118(18) 0.0174(5) Uani 1 1 d . . . . .
C9 C 0.5301(3) 1.3681(2) 0.1499(2) 0.0253(5) Uani 1 1 d . . . . .
H9 H 0.4848 1.4419 0.1895 0.030 Uiso 1 1 calc R . . . .
C10 C 0.4761(3) 1.3644(3) 0.0510(2) 0.0270(6) Uani 1 1 d . . . . .
H10 H 0.3937 1.4358 0.0220 0.032 Uiso 1 1 calc R . . . .
C11 C 0.5418(3) 1.2566(2) -0.00576(19) 0.0228(5) Uani 1 1 d . . . . .
H11 H 0.5042 1.2534 -0.0735 0.027 Uiso 1 1 calc R . . . .
C12 C 0.6623(2) 1.1535(2) 0.03621(18) 0.0185(5) Uani 1 1 d . . . . .
H12 H 0.7063 1.0800 -0.0039 0.022 Uiso 1 1 calc R . . . .
C13 C 1.0260(2) 0.8348(2) 0.10628(18) 0.0167(5) Uani 1 1 d . . . . .
C14 C 1.0601(3) 0.7256(2) 0.03764(18) 0.0204(5) Uani 1 1 d . . . . .
H14A H 1.1606 0.6878 0.0185 0.024 Uiso 1 1 calc R . . . .
H14B H 1.0053 0.7582 -0.0314 0.024 Uiso 1 1 calc R . . . .
C15 C 1.0251(2) 0.6225(2) 0.10278(18) 0.0160(4) Uani 1 1 d . . . . .
C16 C 1.1231(3) 0.5272(2) 0.1750(2) 0.0211(5) Uani 1 1 d . . . . .
H16 H 1.2107 0.5283 0.1844 0.025 Uiso 1 1 calc R . . . .
C17 C 1.0940(3) 0.4311(2) 0.2331(2) 0.0294(6) Uani 1 1 d . . . . .
H17 H 1.1619 0.3659 0.2818 0.035 Uiso 1 1 calc R . . . .
C18 C 0.9676(3) 0.4297(3) 0.2208(2) 0.0346(7) Uani 1 1 d . . . . .
H18 H 0.9483 0.3629 0.2601 0.042 Uiso 1 1 calc R . . . .
C19 C 0.8680(3) 0.5254(3) 0.1511(2) 0.0346(7) Uani 1 1 d . . . . .
H19 H 0.7798 0.5249 0.1436 0.042 Uiso 1 1 calc R . . . .
C20 C 0.8965(3) 0.6219(3) 0.0922(2) 0.0264(6) Uani 1 1 d . . . . .
H20 H 0.8277 0.6876 0.0446 0.032 Uiso 1 1 calc R . . . .
C21 C 0.9315(2) 0.9245(2) 0.36636(18) 0.0170(5) Uani 1 1 d . . . . .
C22 C 0.8909(3) 0.8944(2) 0.48128(18) 0.0212(5) Uani 1 1 d . . . . .
H22A H 0.8324 0.9772 0.5120 0.025 Uiso 1 1 calc R . . . .
H22B H 0.9765 0.8486 0.5268 0.025 Uiso 1 1 calc R . . . .
C23 C 0.8117(2) 0.8118(2) 0.48992(18) 0.0180(5) Uani 1 1 d . . . . .
C24 C 0.8688(3) 0.6903(2) 0.4525(2) 0.0281(6) Uani 1 1 d . . . . .
H24 H 0.9569 0.6594 0.4166 0.034 Uiso 1 1 calc R . . . .
C25 C 0.7968(4) 0.6136(3) 0.4675(2) 0.0388(7) Uani 1 1 d . . . . .
H25 H 0.8353 0.5304 0.4413 0.047 Uiso 1 1 calc R . . . .
C26 C 0.6699(3) 0.6580(3) 0.5202(2) 0.0398(8) Uani 1 1 d . . . . .
H26 H 0.6219 0.6045 0.5319 0.048 Uiso 1 1 calc R . . . .
C27 C 0.6124(3) 0.7789(3) 0.5559(2) 0.0364(7) Uani 1 1 d . . . . .
H27 H 0.5241 0.8095 0.5915 0.044 Uiso 1 1 calc R . . . .
C28 C 0.6818(3) 0.8563(3) 0.5405(2) 0.0243(5) Uani 1 1 d . . . . .
H28 H 0.6407 0.9406 0.5646 0.029 Uiso 1 1 calc R . . . .
B1 B 1.0974(3) 0.9481(2) 0.2321(2) 0.0155(5) Uani 1 1 d . . . . .
B2 B 0.8650(3) 1.0351(2) 0.1776(2) 0.0166(5) Uani 1 1 d . . . . .

loop_
_atom_site_aniso_label
_atom_site_aniso_U_11
_atom_site_aniso_U_22
_atom_site_aniso_U_33
_atom_site_aniso_U_23
_atom_site_aniso_U_13
_atom_site_aniso_U_12
I1 0.03071(10) 0.01540(8) 0.02123(9) -0.00072(6) -0.00527(7) -0.00701(7)
I2 0.02197(9) 0.02611(9) 0.01929(8) -0.00841(6) 0.00090(6) -0.01059(7)
O1 0.0159(8) 0.0142(7) 0.0140(8) -0.0018(6) 0.0024(6) -0.0078(6)
O2 0.0213(9) 0.0136(7) 0.0162(8) -0.0031(6) 0.0001(6) -0.0088(7)
O3 0.0204(9) 0.0155(8) 0.0179(8) -0.0030(6) -0.0032(6) -0.0074(7)
O4 0.0171(8) 0.0180(8) 0.0113(7) -0.0007(6) -0.0004(6) -0.0087(6)
O5 0.0210(8) 0.0246(8) 0.0139(8) 0.0019(7) -0.0008(6) -0.0145(7)
C1 0.0189(11) 0.0160(10) 0.0123(10) -0.0041(9) 0.0022(8) -0.0089(9)
C2 0.0226(12) 0.0179(11) 0.0113(10) -0.0018(9) 0.0015(9) -0.0087(9)
C3 0.0168(12) 0.0303(13) 0.0193(12) -0.0036(10) 0.0003(9) -0.0079(10)
C4 0.0265(14) 0.0425(16) 0.0240(13) -0.0030(12) 0.0039(11) -0.0237(12)
C5 0.0336(15) 0.0301(14) 0.0240(13) 0.0038(11) -0.0011(11) -0.0231(12)
C6 0.0222(12) 0.0222(12) 0.0176(11) -0.0003(10) -0.0018(9) -0.0120(10)
C7 0.0174(11) 0.0196(11) 0.0124(10) -0.0003(9) 0.0033(8) -0.0120(9)
C8 0.0183(12) 0.0222(12) 0.0131(11) -0.0026(9) 0.0024(9) -0.0102(10)
C9 0.0236(13) 0.0240(13) 0.0229(13) -0.0072(11) 0.0024(10) -0.0044(10)
C10 0.0215(13) 0.0269(13) 0.0236(13) 0.0002(11) -0.0032(10) -0.0024(10)
C11 0.0244(13) 0.0291(13) 0.0130(11) -0.0009(10) 0.0000(9) -0.0101(11)
C12 0.0186(12) 0.0225(12) 0.0135(11) -0.0026(9) 0.0037(9) -0.0084(10)
C13 0.0252(13) 0.0135(10) 0.0137(11) 0.0031(9) 0.0014(9) -0.0117(9)
C14 0.0326(14) 0.0180(11) 0.0128(11) -0.0035(9) 0.0002(10) -0.0126(10)
C15 0.0218(12) 0.0134(10) 0.0141(11) -0.0046(9) 0.0013(9) -0.0084(9)
C16 0.0216(12) 0.0188(11) 0.0228(12) -0.0016(10) -0.0008(10) -0.0087(10)
C17 0.0379(16) 0.0205(13) 0.0246(14) 0.0038(11) -0.0026(12) -0.0090(11)
C18 0.0522(19) 0.0312(15) 0.0310(15) -0.0014(12) 0.0076(13) -0.0291(14)
C19 0.0324(16) 0.0440(17) 0.0395(16) -0.0109(14) 0.0025(13) -0.0264(14)
C20 0.0243(13) 0.0259(13) 0.0300(14) -0.0034(11) -0.0065(11) -0.0111(11)
C21 0.0209(12) 0.0183(11) 0.0154(11) -0.0029(9) 0.0011(9) -0.0117(9)
C22 0.0249(13) 0.0316(13) 0.0121(11) 0.0011(10) 0.0000(9) -0.0177(11)
C23 0.0212(12) 0.0239(12) 0.0100(10) 0.0047(9) -0.0027(9) -0.0120(10)
C24 0.0350(15) 0.0245(13) 0.0221(13) -0.0006(11) 0.0016(11) -0.0111(11)
C25 0.068(2) 0.0238(14) 0.0271(15) 0.0052(12) -0.0140(15) -0.0226(14)
C26 0.053(2) 0.0509(19) 0.0313(16) 0.0190(14) -0.0178(14) -0.0414(17)
C27 0.0284(15) 0.0545(19) 0.0316(15) 0.0123(14) -0.0036(12) -0.0267(14)
C28 0.0219(13) 0.0303(13) 0.0186(12) 0.0041(10) -0.0008(10) -0.0110(11)
B1 0.0198(13) 0.0132(11) 0.0149(12) -0.0039(10) 0.0032(10) -0.0081(10)
B2 0.0211(13) 0.0165(12) 0.0140(12) -0.0010(10) 0.0008(10) -0.0101(10)

_geom_special_details            
;
 All esds (except the esd in the dihedral angle between two l.s. planes)
 are estimated using the full covariance matrix.  The cell esds are taken
 into account individually in the estimation of esds in distances, angles
 and torsion angles; correlations between esds in cell parameters are only
 used when they are defined by crystal symmetry.  An approximate (isotropic)
 treatment of cell esds is used for estimating esds involving l.s. planes.
;
loop_
_geom_bond_atom_site_label_1
_geom_bond_atom_site_label_2
_geom_bond_distance
_geom_bond_site_symmetry_2
_geom_bond_publ_flag
I1 C2 2.123(2) . ?
I2 C8 2.121(2) . ?
O1 B1 1.403(3) . ?
O1 B2 1.406(3) . ?
O2 C13 1.266(3) . ?
O2 B1 1.567(3) . ?
O3 C13 1.276(3) . ?
O3 B2 1.549(3) . ?
O4 C21 1.265(3) . ?
O4 B1 1.563(3) . ?
O5 C21 1.269(3) . ?
O5 B2 1.584(3) . ?
C1 C2 1.396(3) . ?
C1 C6 1.401(3) . ?
C1 B1 1.591(3) . ?
C2 C3 1.385(3) . ?
C3 C4 1.380(4) . ?
C4 C5 1.381(4) . ?
C5 C6 1.386(3) . ?
C7 C8 1.397(3) . ?
C7 C12 1.406(3) . ?
C7 B2 1.588(3) . ?
C8 C9 1.389(3) . ?
C9 C10 1.380(4) . ?
C10 C11 1.380(3) . ?
C11 C12 1.382(3) . ?
C13 C14 1.496(3) . ?
C14 C15 1.518(3) . ?
C15 C16 1.391(3) . ?
C15 C20 1.384(3) . ?
C16 C17 1.381(3) . ?
C17 C18 1.368(4) . ?
C18 C19 1.382(4) . ?
C19 C20 1.385(4) . ?
C21 C22 1.496(3) . ?
C22 C23 1.511(3) . ?
C23 C24 1.382(3) . ?
C23 C28 1.389(3) . ?
C24 C25 1.389(4) . ?
C25 C26 1.375(5) . ?
C26 C27 1.368(4) . ?
C27 C28 1.374(4) . ?

loop_
_geom_angle_atom_site_label_1
_geom_angle_atom_site_label_2
_geom_angle_atom_site_label_3
_geom_angle
_geom_angle_site_symmetry_1
_geom_angle_site_symmetry_3
_geom_angle_publ_flag
B1 O1 B2 111.77(18) . . ?
C13 O2 B1 121.02(18) . . ?
C13 O3 B2 117.88(18) . . ?
C21 O4 B1 118.15(18) . . ?
C21 O5 B2 120.15(18) . . ?
C2 C1 C6 115.4(2) . . ?
C2 C1 B1 126.3(2) . . ?
C6 C1 B1 118.2(2) . . ?
C1 C2 I1 121.50(16) . . ?
C3 C2 I1 115.38(17) . . ?
C3 C2 C1 123.1(2) . . ?
C4 C3 C2 119.4(2) . . ?
C3 C4 C5 119.8(2) . . ?
C4 C5 C6 119.8(2) . . ?
C5 C6 C1 122.5(2) . . ?
C8 C7 C12 115.6(2) . . ?
C8 C7 B2 124.0(2) . . ?
C12 C7 B2 120.3(2) . . ?
C7 C8 I2 122.22(17) . . ?
C9 C8 I2 115.08(17) . . ?
C9 C8 C7 122.7(2) . . ?
C10 C9 C8 119.5(2) . . ?
C11 C10 C9 119.9(2) . . ?
C10 C11 C12 119.8(2) . . ?
C11 C12 C7 122.4(2) . . ?
O2 C13 O3 123.6(2) . . ?
O2 C13 C14 118.3(2) . . ?
O3 C13 C14 118.0(2) . . ?
C13 C14 C15 108.64(18) . . ?
C16 C15 C14 119.7(2) . . ?
C20 C15 C14 121.1(2) . . ?
C20 C15 C16 119.1(2) . . ?
C17 C16 C15 120.5(2) . . ?
C18 C17 C16 120.1(2) . . ?
C17 C18 C19 120.1(2) . . ?
C18 C19 C20 120.2(3) . . ?
C15 C20 C19 120.0(2) . . ?
O4 C21 O5 123.7(2) . . ?
O4 C21 C22 117.7(2) . . ?
O5 C21 C22 118.6(2) . . ?
C21 C22 C23 113.99(19) . . ?
C24 C23 C22 121.2(2) . . ?
C24 C23 C28 119.4(2) . . ?
C28 C23 C22 119.4(2) . . ?
C23 C24 C25 119.7(3) . . ?
C26 C25 C24 120.1(3) . . ?
C27 C26 C25 120.3(3) . . ?
C26 C27 C28 120.2(3) . . ?
C27 C28 C23 120.3(3) . . ?
O1 B1 O2 109.09(18) . . ?
O1 B1 O4 108.61(18) . . ?
O1 B1 C1 118.13(19) . . ?
O2 B1 C1 107.74(17) . . ?
O4 B1 O2 102.55(16) . . ?
O4 B1 C1 109.59(18) . . ?
O1 B2 O3 109.39(18) . . ?
O1 B2 O5 109.15(18) . . ?
O1 B2 C7 118.47(19) . . ?
O3 B2 O5 101.05(16) . . ?
O3 B2 C7 108.68(18) . . ?
O5 B2 C7 108.69(18) . . ?

loop_
_geom_torsion_atom_site_label_1
_geom_torsion_atom_site_label_2
_geom_torsion_atom_site_label_3
_geom_torsion_atom_site_label_4
_geom_torsion
_geom_torsion_site_symmetry_1
_geom_torsion_site_symmetry_2
_geom_torsion_site_symmetry_3
_geom_torsion_site_symmetry_4
_geom_torsion_publ_flag
C1 B1 O2 C13 -145.81(19) . . . . ?
C1 B1 O4 C21 163.42(19) . . . . ?
C2 C1 B1 O1 -177.2(2) . . . . ?
C2 C1 B1 O2 -53.1(3) . . . . ?
C2 C1 B1 O4 57.7(3) . . . . ?
C6 C1 B1 O1 -0.8(3) . . . . ?
C6 C1 B1 O2 123.3(2) . . . . ?
C6 C1 B1 O4 -125.9(2) . . . . ?
C7 B2 O3 C13 163.67(18) . . . . ?
C7 B2 O5 C21 -143.4(2) . . . . ?
C8 C7 B2 O1 -61.7(3) . . . . ?
C8 C7 B2 O3 172.74(19) . . . . ?
C8 C7 B2 O5 63.6(3) . . . . ?
C12 C7 B2 O1 115.9(2) . . . . ?
C12 C7 B2 O3 -9.7(3) . . . . ?
C12 C7 B2 O5 -118.9(2) . . . . ?
C13 O2 B1 O1 -16.4(3) . . . . ?
C13 O2 B1 O4 98.6(2) . . . . ?
C13 O3 B2 O1 32.9(3) . . . . ?
C13 O3 B2 O5 -82.1(2) . . . . ?
C13 C14 C15 C16 -86.1(3) . . . . ?
C13 C14 C15 C20 93.5(3) . . . . ?
C15 C14 C13 O2 90.8(2) . . . . ?
C15 C14 C13 O3 -86.1(2) . . . . ?
C21 O4 B1 O1 33.0(3) . . . . ?
C21 O4 B1 O2 -82.3(2) . . . . ?
C21 O5 B2 O1 -12.9(3) . . . . ?
C21 O5 B2 O3 102.3(2) . . . . ?
C21 C22 C23 C24 58.2(3) . . . . ?
C21 C22 C23 C28 -124.5(2) . . . . ?
C23 C22 C21 O4 -130.9(2) . . . . ?
C23 C22 C21 O5 49.9(3) . . . . ?
B1 O1 B2 O3 -59.2(2) . . . . ?
B1 O1 B2 O5 50.5(2) . . . . ?
B1 O1 B2 C7 175.52(19) . . . . ?
B1 O2 C13 O3 -9.8(3) . . . . ?
B1 O2 C13 C14 173.48(18) . . . . ?
B1 O4 C21 O5 4.4(3) . . . . ?
B1 O4 C21 C22 -174.70(19) . . . . ?
B2 O1 B1 O2 50.8(2) . . . . ?
B2 O1 B1 O4 -60.2(2) . . . . ?
B2 O1 B1 C1 174.23(19) . . . . ?
B2 O3 C13 O2 1.4(3) . . . . ?
B2 O3 C13 C14 178.10(18) . . . . ?
B2 O5 C21 O4 -14.7(3) . . . . ?
B2 O5 C21 C22 164.4(2) . . . . ?

_shelx_SHELXL_version_number     2014/7
_iucr_refine_instructions_details 
;
TITL 16srv431
CELL 0.71073 10.635 11.4814 12.2457 83.1389 87.0947 64.1817
ZERR 2 0.0005 0.0005 0.0006 0.0018 0.0019 0.0017
LATT 1
SFAC C H B I O
UNIT 56 44 4 4 10

L.S. 9
PLAN  5
SIZE 0.05 0.15 0.22
TEMP -153.15
CONF C2 C1 B1 O1
CONF C2 C1 B1 O2
CONF C2 C1 B1 O4
CONF C6 C1 B1 O1
CONF C6 C1 B1 O2
CONF C6 C1 B1 O4
CONF B2 O1 B1 O2
CONF B2 O1 B1 O4
CONF B2 O1 B1 C1
CONF C13 O2 B1 O1
CONF C13 O2 B1 O4
CONF C1 B1 O2 C13
CONF C21 O4 B1 O1
CONF C21 O4 B1 O2
CONF C1 B1 O4 C21
CONF B1 O1 B2 O3
CONF B1 O1 B2 O5
CONF B1 O1 B2 C7
CONF B1 O4 C21 O5
CONF B1 O4 C21 C22
CONF B1 O2 C13 O3
CONF B1 O2 C13 C14
CONF B2 O3 C13 O2
CONF B2 O3 C13 C14
CONF C13 O3 B2 O1
CONF C13 O3 B2 O5
CONF C7 B2 O3 C13
CONF C21 O5 B2 O1
CONF C21 O5 B2 O3
CONF C7 B2 O5 C21
CONF B2 O5 C21 O4
CONF B2 O5 C21 C22
CONF C8 C7 B2 O1
CONF C8 C7 B2 O3
CONF C8 C7 B2 O5
CONF C12 C7 B2 O1
CONF C12 C7 B2 O3
CONF C12 C7 B2 O5
CONF C15 C14 C13 O2
CONF C15 C14 C13 O3
CONF C13 C14 C15 C16
CONF C13 C14 C15 C20
CONF C23 C22 C21 O4
CONF C23 C22 C21 O5
CONF C21 C22 C23 C24
CONF C21 C22 C23 C28
fmap 2 53
acta 
OMIT -2 60
OMIT 1 0 0
WGHT 0.02 0.9
FVAR 0.15839
REM <olex2.extras>
REM <HklSrc "%.\\16srv431.hkl">
REM </olex2.extras>

I1    4     1.38294  0.66826  0.33947  11.00000  0.03071  0.01540  0.02123 =
 -0.00072 -0.00527 -0.00701 
I2    4     0.71523  1.27961  0.34759  11.00000  0.02197  0.02611  0.01929 =
 -0.00841  0.00090 -0.01059 
O1    5     0.98260  1.05923  0.18677  11.00000  0.01585  0.01419  0.01399 =
 -0.00179  0.00236 -0.00781 
O2    5     1.12063  0.83051  0.16755  11.00000  0.02132  0.01360  0.01623 =
 -0.00311  0.00006 -0.00881 
O3    5     0.90114  0.92434  0.10352  11.00000  0.02043  0.01551  0.01791 =
 -0.00296 -0.00319 -0.00740 
O4    5     1.05693  0.90559  0.34945  11.00000  0.01705  0.01802  0.01126 =
 -0.00070 -0.00037 -0.00866 
O5    5     0.83857  0.96873  0.29183  11.00000  0.02096  0.02458  0.01390 =
 0.00192 -0.00078 -0.01454 
C1    1     1.24319  0.95503  0.23752  11.00000  0.01894  0.01598  0.01234 =
 -0.00406  0.00216 -0.00895 
C2    1     1.36949  0.85348  0.27539  11.00000  0.02255  0.01794  0.01131 =
 -0.00182  0.00147 -0.00864 
C3    1     1.49451  0.86418  0.27085  11.00000  0.01684  0.03030  0.01928 =
 -0.00365  0.00027 -0.00793 
AFIX 43
H3    2     1.57801  0.79268  0.29797  11.00000 -1.20000 
AFIX 0
C4    1     1.49668  0.97957  0.22660  11.00000  0.02653  0.04255  0.02404 =
 -0.00295  0.00394 -0.02370 
AFIX 43
H4    2     1.58210  0.98750  0.22203  11.00000 -1.20000 
AFIX 0
C5    1     1.37425  1.08354  0.18896  11.00000  0.03359  0.03007  0.02400 =
 0.00382 -0.00107 -0.02311 
AFIX 43
H5    2     1.37515  1.16330  0.15868  11.00000 -1.20000 
AFIX 0
C6    1     1.25010  1.07111  0.19551  11.00000  0.02217  0.02221  0.01755 =
 -0.00029 -0.00181 -0.01201 
AFIX 43
H6    2     1.16652  1.14404  0.17057  11.00000 -1.20000 
AFIX 0
C7    1     0.72228  1.15310  0.13606  11.00000  0.01740  0.01958  0.01243 =
 -0.00026  0.00329 -0.01204 
C8    1     0.65096  1.26345  0.19118  11.00000  0.01831  0.02217  0.01313 =
 -0.00264  0.00244 -0.01016 
C9    1     0.53006  1.36814  0.14991  11.00000  0.02361  0.02401  0.02293 =
 -0.00717  0.00238 -0.00439 
AFIX 43
H9    2     0.48483  1.44185  0.18951  11.00000 -1.20000 
AFIX 0
C10   1     0.47606  1.36436  0.05097  11.00000  0.02148  0.02687  0.02362 =
 0.00022 -0.00322 -0.00241 
AFIX 43
H10   2     0.39373  1.43585  0.02195  11.00000 -1.20000 
AFIX 0
C11   1     0.54175  1.25662 -0.00576  11.00000  0.02438  0.02907  0.01295 =
 -0.00091 -0.00004 -0.01007 
AFIX 43
H11   2     0.50421  1.25339 -0.07349  11.00000 -1.20000 
AFIX 0
C12   1     0.66231  1.15345  0.03621  11.00000  0.01858  0.02254  0.01355 =
 -0.00263  0.00367 -0.00840 
AFIX 43
H12   2     0.70631  1.08004 -0.00388  11.00000 -1.20000 
AFIX 0
C13   1     1.02600  0.83483  0.10628  11.00000  0.02523  0.01350  0.01370 =
 0.00311  0.00144 -0.01172 
C14   1     1.06014  0.72556  0.03764  11.00000  0.03260  0.01803  0.01285 =
 -0.00353  0.00019 -0.01258 
AFIX 23
H14a  2     1.16062  0.68781  0.01848  11.00000 -1.20000 
H14b  2     1.00528  0.75820 -0.03143  11.00000 -1.20000 
AFIX 0
C15   1     1.02512  0.62246  0.10278  11.00000  0.02182  0.01344  0.01409 =
 -0.00456  0.00131 -0.00838 
C16   1     1.12315  0.52725  0.17501  11.00000  0.02157  0.01877  0.02282 =
 -0.00158 -0.00081 -0.00867 
AFIX 43
H16   2     1.21075  0.52831  0.18444  11.00000 -1.20000 
AFIX 0
C17   1     1.09402  0.43113  0.23313  11.00000  0.03794  0.02046  0.02456 =
 0.00385 -0.00260 -0.00897 
AFIX 43
H17   2     1.16189  0.36593  0.28176  11.00000 -1.20000 
AFIX 0
C18   1     0.96763  0.42968  0.22078  11.00000  0.05221  0.03122  0.03104 =
 -0.00145  0.00765 -0.02915 
AFIX 43
H18   2     0.94827  0.36285  0.26013  11.00000 -1.20000 
AFIX 0
C19   1     0.86803  0.52538  0.15111  11.00000  0.03243  0.04405  0.03950 =
 -0.01087  0.00248 -0.02637 
AFIX 43
H19   2     0.77977  0.52494  0.14361  11.00000 -1.20000 
AFIX 0
C20   1     0.89646  0.62187  0.09220  11.00000  0.02429  0.02592  0.02996 =
 -0.00336 -0.00647 -0.01113 
AFIX 43
H20   2     0.82768  0.68763  0.04456  11.00000 -1.20000 
AFIX 0
C21   1     0.93148  0.92448  0.36636  11.00000  0.02092  0.01831  0.01542 =
 -0.00290  0.00106 -0.01168 
C22   1     0.89091  0.89436  0.48128  11.00000  0.02495  0.03162  0.01208 =
 0.00114 -0.00004 -0.01772 
AFIX 23
H22a  2     0.83244  0.97721  0.51205  11.00000 -1.20000 
H22b  2     0.97651  0.84858  0.52678  11.00000 -1.20000 
AFIX 0
C23   1     0.81174  0.81175  0.48992  11.00000  0.02124  0.02389  0.00997 =
 0.00473 -0.00266 -0.01202 
C24   1     0.86880  0.69030  0.45247  11.00000  0.03495  0.02454  0.02212 =
 -0.00058  0.00160 -0.01114 
AFIX 43
H24   2     0.95688  0.65941  0.41658  11.00000 -1.20000 
AFIX 0
C25   1     0.79680  0.61360  0.46752  11.00000  0.06790  0.02384  0.02714 =
 0.00523 -0.01404 -0.02259 
AFIX 43
H25   2     0.83532  0.53038  0.44134  11.00000 -1.20000 
AFIX 0
C26   1     0.66989  0.65799  0.52025  11.00000  0.05330  0.05093  0.03132 =
 0.01897 -0.01782 -0.04139 
AFIX 43
H26   2     0.62194  0.60448  0.53194  11.00000 -1.20000 
AFIX 0
C27   1     0.61239  0.77889  0.55595  11.00000  0.02837  0.05446  0.03155 =
 0.01226 -0.00360 -0.02665 
AFIX 43
H27   2     0.52412  0.80947  0.59153  11.00000 -1.20000 
AFIX 0
C28   1     0.68180  0.85626  0.54055  11.00000  0.02186  0.03034  0.01865 =
 0.00407 -0.00083 -0.01103 
AFIX 43
H28   2     0.64073  0.94061  0.56464  11.00000 -1.20000 
AFIX 0
B1    3     1.09742  0.94814  0.23208  11.00000  0.01979  0.01317  0.01493 =
 -0.00391  0.00323 -0.00808 
B2    3     0.86503  1.03505  0.17756  11.00000  0.02115  0.01648  0.01397 =
 -0.00100  0.00084 -0.01006 
HKLF 4

END
;

#===END
_exptl_crystal_recrystallization_method 
'Re-crystallisation from solvent: chloroform, pentane'
####################################################################### 
# 
# This file contains crystal structure data downloaded from the 
# Cambridge Structural Database (CSD) hosted by the Cambridge 
# Crystallographic Data Centre (CCDC).
# 
# Full information about CCDC data access policies and citation 
# guidelines are available at http://www.ccdc.cam.ac.uk/access/V1 
# 
# Audit and citation data items may have been added by the CCDC. 
# Please retain this information to preserve the provenance of 
# this file and to allow appropriate attribution of the data. 
# 
#######################################################################

data_5d_16srv084
_database_code_depnum_ccdc_archive 'CCDC 1551619'
_audit_update_record             
;
2017-08-09 deposited with the CCDC.
2018-01-02 downloaded from the CCDC.
;

_audit_creation_date             2016-03-19
_audit_creation_method           
;
Olex2 1.2-beta
(compiled 2016.02.19 svn.r3266 for OlexSys, GUI svn.r5155)
;

_chemical_name_common            ?
_chemical_name_systematic        
'Bis-(2-chlorophenyl)borinic acid benzylamine-4-phenylbutanoat '
_chemical_formula_moiety         'C29 H28 B Cl2 N O2'
_chemical_formula_sum            'C29 H28 B Cl2 N O2'
_chemical_formula_weight         504.23
_chemical_melting_point          409.7(5)
loop_
_atom_type_symbol
_atom_type_description
_atom_type_scat_dispersion_real
_atom_type_scat_dispersion_imag
_atom_type_scat_source
C C 0.0033 0.0016 'International Tables Vol C Tables 4.2.6.8 and 6.1.1.4'
H H 0.0000 0.0000 'International Tables Vol C Tables 4.2.6.8 and 6.1.1.4'
B B 0.0013 0.0007 'International Tables Vol C Tables 4.2.6.8 and 6.1.1.4'
Cl Cl 0.1484 0.1585 'International Tables Vol C Tables 4.2.6.8 and 6.1.1.4'
N N 0.0061 0.0033 'International Tables Vol C Tables 4.2.6.8 and 6.1.1.4'
O O 0.0106 0.0060 'International Tables Vol C Tables 4.2.6.8 and 6.1.1.4'
D D 0.0000 0.0000 'International Tables Vol C Tables 4.2.6.8 and 6.1.1.4'

_shelx_space_group_comment       
;
The symmetry employed for this shelxl refinement is uniquely defined
by the following loop, which should always be used as a source of
symmetry information in preference to the above space-group names.
They are only intended as comments.
;
_space_group_crystal_system      triclinic
_space_group_IT_number           2
_space_group_name_H-M_alt        'P -1'
_space_group_name_Hall           '-P 1'
loop_
_space_group_symop_operation_xyz
'x, y, z'
'-x, -y, -z'

_cell_length_a                   9.2006(2)
_cell_length_b                   11.4729(4)
_cell_length_c                   13.1121(4)
_cell_angle_alpha                101.570(3)
_cell_angle_beta                 99.773(2)
_cell_angle_gamma                98.085(3)
_cell_volume                     1314.23(7)
_cell_formula_units_Z            2
_cell_measurement_reflns_used    4447
_cell_measurement_temperature    120
_cell_measurement_theta_max      29.3480
_cell_measurement_theta_min      2.6960
_shelx_estimated_absorpt_T_max   ?
_shelx_estimated_absorpt_T_min   ?
_exptl_absorpt_coefficient_mu    0.274
_exptl_absorpt_correction_T_max  1.00000
_exptl_absorpt_correction_T_min  0.83398
_exptl_absorpt_correction_type   multi-scan
_exptl_absorpt_process_details   
;
CrysAlisPro, Agilent Technologies,
Version 1.171.37.35h (release 09-02-2015 CrysAlis171 .NET)
(compiled Feb  9 2015,16:26:32)
Empirical absorption correction using spherical harmonics,
 implemented in SCALE3 ABSPACK scaling algorithm.
;
_exptl_absorpt_special_details   ?
_exptl_crystal_colour            colourless
_exptl_crystal_colour_primary    colourless
_exptl_crystal_density_diffrn    1.274
_exptl_crystal_density_meas      ?
_exptl_crystal_density_method    ?
_exptl_crystal_description       parallelepiped
_exptl_crystal_F_000             528
loop_
_exptl_crystal_face_index_h
_exptl_crystal_face_index_k
_exptl_crystal_face_index_l
_exptl_crystal_face_perp_dist
0.00 -1.00 0.00 0.108
0.00 1.00 0.00 0.108
-1.00 0.00 1.00 0.184
1.00 0.00 -1.00 0.184
-1.00 0.00 -4.00 0.083
1.00 0.00 4.00 0.083

_exptl_crystal_size_max          0.37
_exptl_crystal_size_mid          0.22
_exptl_crystal_size_min          0.17
_exptl_transmission_factor_max   ?
_exptl_transmission_factor_min   ?
_diffrn_reflns_av_R_equivalents  0.0464
_diffrn_reflns_av_unetI/netI     0.0522
_diffrn_reflns_Laue_measured_fraction_full 0.999
_diffrn_reflns_Laue_measured_fraction_max 0.999
_diffrn_reflns_limit_h_max       11
_diffrn_reflns_limit_h_min       -11
_diffrn_reflns_limit_k_max       14
_diffrn_reflns_limit_k_min       -14
_diffrn_reflns_limit_l_max       17
_diffrn_reflns_limit_l_min       -17
_diffrn_reflns_number            18221
_diffrn_reflns_point_group_measured_fraction_full 0.999
_diffrn_reflns_point_group_measured_fraction_max 0.999
_diffrn_reflns_theta_full        25.242
_diffrn_reflns_theta_max         27.498
_diffrn_reflns_theta_min         2.516
_diffrn_ambient_temperature      120
_diffrn_detector                 'CCD plate'
_diffrn_detector_area_resol_mean 16.15
_diffrn_detector_type            'Sapphire3 CCD area detector'
_diffrn_measured_fraction_theta_full 0.999
_diffrn_measured_fraction_theta_max 0.999
_diffrn_measurement_details      
;
#__ type_ start__ end____ width___ exp.time_
  1 omega  -41.00   49.00   0.5000   52.5300
omega____ theta____ kappa____ phi______ frames
    -      -20.1554   57.0000   90.0000 180

#__ type_ start__ end____ width___ exp.time_
  2 omega  -24.00   22.00   0.5000   52.5300
omega____ theta____ kappa____ phi______ frames
    -      -20.1554 -100.0000 -150.0000 92

#__ type_ start__ end____ width___ exp.time_
  3 omega  -24.00   63.00   0.5000   52.5300
omega____ theta____ kappa____ phi______ frames
    -       20.7804 -100.0000   60.0000 174

#__ type_ start__ end____ width___ exp.time_
  4 omega   35.00   97.00   0.5000   52.5300
omega____ theta____ kappa____ phi______ frames
    -       20.7804  178.0000 -150.0000 124

#__ type_ start__ end____ width___ exp.time_
  5 omega   -1.00   90.00   0.5000   52.5300
omega____ theta____ kappa____ phi______ frames
    -       20.7804   57.0000  -30.0000 182

#__ type_ start__ end____ width___ exp.time_
  6 omega   -5.00   93.00   0.5000   52.5300
omega____ theta____ kappa____ phi______ frames
    -       20.7804   38.0000 -120.0000 196

#__ type_ start__ end____ width___ exp.time_
  7 omega   -5.00   93.00   0.5000   52.5300
omega____ theta____ kappa____ phi______ frames
    -       20.7804   38.0000  150.0000 196

#__ type_ start__ end____ width___ exp.time_
  8 omega  -52.00   46.00   0.5000   52.5300
omega____ theta____ kappa____ phi______ frames
    -       20.7804  -38.0000 -150.0000 196
;
_diffrn_measurement_device       kappa-diffractometer
_diffrn_measurement_device_type  'Xcalibur, Sapphire3'
_diffrn_measurement_method       '\w scans'
_diffrn_orient_matrix_UB_11      -0.0738281000
_diffrn_orient_matrix_UB_12      -0.0103236000
_diffrn_orient_matrix_UB_13      0.0095209000
_diffrn_orient_matrix_UB_21      -0.0295983000
_diffrn_orient_matrix_UB_22      -0.0054464000
_diffrn_orient_matrix_UB_23      -0.0546820000
_diffrn_orient_matrix_UB_31      -0.0000004000
_diffrn_orient_matrix_UB_32      -0.0630948000
_diffrn_orient_matrix_UB_33      -0.0100326000
_diffrn_radiation_monochromator  graphite
_diffrn_radiation_probe          x-ray
_diffrn_radiation_type           MoK\a
_diffrn_radiation_wavelength     0.71073
_diffrn_source                   'Enhance (Mo) X-ray Source'
_reflns_Friedel_coverage         0.000
_reflns_Friedel_fraction_full    .
_reflns_Friedel_fraction_max     .
_reflns_number_gt                4561
_reflns_number_total             6009
_reflns_odcompleteness_completeness 99.98
_reflns_odcompleteness_iscentric 1
_reflns_odcompleteness_theta     27.42
_reflns_special_details          
;
 Reflections were merged by SHELXL according to the crystal
 class for the calculation of statistics and refinement.
 
 _reflns_Friedel_fraction is defined as the number of unique
 Friedel pairs measured divided by the number that would be
 possible theoretically, ignoring centric projections and
 systematic absences.
;
_reflns_threshold_expression     'I > 2\s(I)'
_computing_cell_refinement       
'CrysAlisPro, Agilent Technologies, Version 1.171.37.35h (release 09-02-2015 CrysAlis171 .NET) (compiled Feb 9 2015,16:26:32)'
_computing_data_collection       
'CrysAlisPro, Agilent Technologies, Version 1.171.37.35h (release 09-02-2015 CrysAlis171 .NET) (compiled Feb 9 2015,16:26:32)'
_computing_data_reduction        
'CrysAlisPro, Agilent Technologies, Version 1.171.37.35h (release 09-02-2015 CrysAlis171 .NET) (compiled Feb 9 2015,16:26:32)'
_computing_molecular_graphics    'Olex2 (Dolomanov et al., 2009)'
_computing_publication_material  'Olex2 (Dolomanov et al., 2009)'
_computing_structure_refinement  'ShelXL 2014/7 (Sheldrick, 2015)'
_computing_structure_solution    'ShelXS 2013/1 (Sheldrick, 2008)'
_refine_diff_density_max         0.512
_refine_diff_density_min         -0.368
_refine_diff_density_rms         0.057
_refine_ls_extinction_coef       .
_refine_ls_extinction_method     none
_refine_ls_goodness_of_fit_ref   1.029
_refine_ls_hydrogen_treatment    constr
_refine_ls_matrix_type           full
_refine_ls_number_parameters     316
_refine_ls_number_reflns         6009
_refine_ls_number_restraints     0
_refine_ls_R_factor_all          0.0700
_refine_ls_R_factor_gt           0.0484
_refine_ls_restrained_S_all      1.029
_refine_ls_shift/su_max          0.000
_refine_ls_shift/su_mean         0.000
_refine_ls_structure_factor_coef Fsqd
_refine_ls_weighting_details     
'w=1/[\s^2^(Fo^2^)+(0.0540P)^2^+0.4430P] where P=(Fo^2^+2Fc^2^)/3'
_refine_ls_weighting_scheme      calc
_refine_ls_wR_factor_gt          0.1119
_refine_ls_wR_factor_ref         0.1263
_refine_special_details          
;
 Amino H atoms - refall, other H atoms - riding (constr).
;
_olex2_refinement_description    
;
1. Fixed Uiso
 At 1.2 times of:
  All C(H) groups, All C(H,H) groups, All N(H,H) groups
2.a Secondary CH2 refined with riding coordinates:
 N(HA,HB), C2(H2A,H2B), C3(H3A,H3B), C4(H4A,H4B), C23(H23A,H23B)
2.b Aromatic/amide H refined with riding coordinates:
 C6(H6), C7(H7), C8(H8), C9(H9), C10(H10), C13(H13), C14(H14), C15(H15),
 C16(H16), C19(H19), C20(H20), C21(H21), C22(H22), C25(H25), C26(H26), C27(H27),
  C28(H28), C29(H29)
;
_atom_sites_solution_hydrogens   geom
_atom_sites_solution_primary     direct
_atom_sites_solution_secondary   ?
loop_
_atom_site_label
_atom_site_type_symbol
_atom_site_fract_x
_atom_site_fract_y
_atom_site_fract_z
_atom_site_U_iso_or_equiv
_atom_site_adp_type
_atom_site_occupancy
_atom_site_site_symmetry_order
_atom_site_calc_flag
_atom_site_refinement_flags_posn
_atom_site_refinement_flags_adp
_atom_site_refinement_flags_occupancy
_atom_site_disorder_assembly
_atom_site_disorder_group
Cl1 Cl 0.31756(6) 0.02519(4) 0.40959(4) 0.03316(14) Uani 1 1 d . . . . .
Cl2 Cl 0.49928(6) 0.24304(5) 0.12179(4) 0.03302(14) Uani 1 1 d . . . . .
O1 O 0.58768(14) 0.23844(11) 0.48657(10) 0.0231(3) Uani 1 1 d . . . . .
O2 O 0.50736(16) 0.40256(12) 0.56249(11) 0.0304(3) Uani 1 1 d . . . . .
N N 0.60901(17) 0.38361(14) 0.36830(12) 0.0227(3) Uani 1 1 d . . . . .
HA H 0.5894 0.3884 0.3006 0.027 Uiso 1 1 calc R . . . .
HB H 0.5650 0.4377 0.4045 0.027 Uiso 1 1 calc R . . . .
C1 C 0.5568(2) 0.31081(17) 0.56860(14) 0.0231(4) Uani 1 1 d . . . . .
C2 C 0.5874(2) 0.26814(18) 0.67031(15) 0.0288(4) Uani 1 1 d . . . . .
H2A H 0.6869 0.2479 0.6799 0.035 Uiso 1 1 calc R . . . .
H2B H 0.5160 0.1950 0.6639 0.035 Uiso 1 1 calc R . . . .
C3 C 0.5772(3) 0.3609(2) 0.76821(16) 0.0418(6) Uani 1 1 d . . . . .
H3A H 0.4859 0.3932 0.7532 0.050 Uiso 1 1 calc R . . . .
H3B H 0.6612 0.4274 0.7829 0.050 Uiso 1 1 calc R . . . .
C4 C 0.5775(3) 0.3094(2) 0.86734(17) 0.0409(6) Uani 1 1 d . . . . .
H4A H 0.5655 0.3724 0.9252 0.049 Uiso 1 1 calc R . . . .
H4B H 0.4915 0.2446 0.8531 0.049 Uiso 1 1 calc R . . . .
C5 C 0.7172(3) 0.2612(2) 0.90279(15) 0.0361(5) Uani 1 1 d . . . . .
C6 C 0.8403(3) 0.3388(3) 0.97056(19) 0.0606(8) Uani 1 1 d . . . . .
H6 H 0.8361 0.4202 0.9928 0.073 Uiso 1 1 calc R . . . .
C7 C 0.9668(4) 0.2979(5) 1.0049(3) 0.0906(14) Uani 1 1 d . . . . .
H7 H 1.0480 0.3513 1.0507 0.109 Uiso 1 1 calc R . . . .
C8 C 0.9758(4) 0.1784(6) 0.9727(3) 0.0991(17) Uani 1 1 d . . . . .
H8 H 1.0629 0.1507 0.9963 0.119 Uiso 1 1 calc R . . . .
C9 C 0.8529(4) 0.0976(4) 0.9035(2) 0.0738(11) Uani 1 1 d . . . . .
H9 H 0.8581 0.0163 0.8811 0.089 Uiso 1 1 calc R . . . .
C10 C 0.7242(3) 0.1403(2) 0.86933(18) 0.0435(6) Uani 1 1 d . . . . .
H10 H 0.6422 0.0876 0.8238 0.052 Uiso 1 1 calc R . . . .
C11 C 0.3518(2) 0.23834(17) 0.34527(14) 0.0240(4) Uani 1 1 d . . . . .
C12 C 0.2521(2) 0.13982(18) 0.35517(15) 0.0284(4) Uani 1 1 d . . . . .
C13 C 0.0970(2) 0.1248(2) 0.32284(17) 0.0349(5) Uani 1 1 d . . . . .
H13 H 0.0355 0.0568 0.3304 0.042 Uiso 1 1 calc R . . . .
C14 C 0.0352(2) 0.2109(2) 0.27981(17) 0.0367(5) Uani 1 1 d . . . . .
H14 H -0.0680 0.2009 0.2567 0.044 Uiso 1 1 calc R . . . .
C15 C 0.1283(2) 0.3124(2) 0.27120(16) 0.0346(5) Uani 1 1 d . . . . .
H15 H 0.0871 0.3722 0.2441 0.042 Uiso 1 1 calc R . . . .
C16 C 0.2817(2) 0.32575(19) 0.30251(15) 0.0294(4) Uani 1 1 d . . . . .
H16 H 0.3417 0.3948 0.2954 0.035 Uiso 1 1 calc R . . . .
C17 C 0.5978(2) 0.15191(17) 0.29660(15) 0.0236(4) Uani 1 1 d . . . . .
C18 C 0.5883(2) 0.14209(18) 0.18783(15) 0.0271(4) Uani 1 1 d . . . . .
C19 C 0.6452(2) 0.0563(2) 0.12236(16) 0.0335(5) Uani 1 1 d . . . . .
H19 H 0.6381 0.0555 0.0506 0.040 Uiso 1 1 calc R . . . .
C20 C 0.7125(2) -0.0274(2) 0.16616(18) 0.0358(5) Uani 1 1 d . . . . .
H20 H 0.7510 -0.0857 0.1239 0.043 Uiso 1 1 calc R . . . .
C21 C 0.7224(2) -0.02430(19) 0.27310(18) 0.0335(5) Uani 1 1 d . . . . .
H21 H 0.7657 -0.0817 0.3026 0.040 Uiso 1 1 calc R . . . .
C22 C 0.6678(2) 0.06447(17) 0.33634(16) 0.0272(4) Uani 1 1 d . . . . .
H22 H 0.6781 0.0662 0.4084 0.033 Uiso 1 1 calc R . . . .
C23 C 0.7746(2) 0.41848(17) 0.40888(16) 0.0265(4) Uani 1 1 d . . . . .
H23A H 0.8218 0.3501 0.3859 0.032 Uiso 1 1 calc R . . . .
H23B H 0.7954 0.4388 0.4860 0.032 Uiso 1 1 calc R . . . .
C24 C 0.8409(2) 0.52483(17) 0.36974(16) 0.0256(4) Uani 1 1 d . . . . .
C25 C 0.8896(2) 0.63791(19) 0.43773(17) 0.0333(5) Uani 1 1 d . . . . .
H25 H 0.8794 0.6491 0.5082 0.040 Uiso 1 1 calc R . . . .
C26 C 0.9534(3) 0.7349(2) 0.4016(2) 0.0425(6) Uani 1 1 d . . . . .
H26 H 0.9873 0.8101 0.4484 0.051 Uiso 1 1 calc R . . . .
C27 C 0.9670(3) 0.7205(2) 0.2970(2) 0.0430(6) Uani 1 1 d . . . . .
H27 H 1.0107 0.7853 0.2732 0.052 Uiso 1 1 calc R . . . .
C28 C 0.9148(3) 0.6086(2) 0.2278(2) 0.0441(6) Uani 1 1 d . . . . .
H28 H 0.9213 0.5987 0.1566 0.053 Uiso 1 1 calc R . . . .
C29 C 0.8528(3) 0.5112(2) 0.26404(17) 0.0347(5) Uani 1 1 d . . . . .
H29 H 0.8189 0.4361 0.2171 0.042 Uiso 1 1 calc R . . . .
B B 0.5331(2) 0.25074(19) 0.37547(16) 0.0223(4) Uani 1 1 d . . . . .

loop_
_atom_site_aniso_label
_atom_site_aniso_U_11
_atom_site_aniso_U_22
_atom_site_aniso_U_33
_atom_site_aniso_U_23
_atom_site_aniso_U_13
_atom_site_aniso_U_12
Cl1 0.0296(3) 0.0286(3) 0.0444(3) 0.0136(2) 0.0111(2) 0.0040(2)
Cl2 0.0356(3) 0.0423(3) 0.0226(2) 0.0089(2) 0.00761(19) 0.0076(2)
O1 0.0227(7) 0.0253(7) 0.0221(6) 0.0051(5) 0.0057(5) 0.0062(5)
O2 0.0371(9) 0.0292(8) 0.0295(7) 0.0082(6) 0.0118(6) 0.0132(6)
N 0.0170(8) 0.0286(8) 0.0235(8) 0.0063(6) 0.0058(6) 0.0048(7)
C1 0.0195(10) 0.0239(10) 0.0247(9) 0.0029(7) 0.0066(7) 0.0012(8)
C2 0.0339(12) 0.0282(10) 0.0250(9) 0.0061(8) 0.0080(8) 0.0057(9)
C3 0.0679(18) 0.0367(12) 0.0262(10) 0.0095(9) 0.0164(10) 0.0158(12)
C4 0.0618(17) 0.0389(13) 0.0269(10) 0.0094(9) 0.0183(10) 0.0117(12)
C5 0.0450(14) 0.0420(13) 0.0220(10) 0.0112(9) 0.0114(9) -0.0012(10)
C6 0.0620(19) 0.079(2) 0.0295(12) 0.0123(13) 0.0063(12) -0.0212(16)
C7 0.048(2) 0.180(5) 0.0417(17) 0.042(2) 0.0064(14) -0.008(2)
C8 0.059(2) 0.230(6) 0.0490(19) 0.078(3) 0.0323(17) 0.071(3)
C9 0.100(3) 0.113(3) 0.0448(16) 0.0436(17) 0.0434(18) 0.067(2)
C10 0.0571(16) 0.0508(14) 0.0308(11) 0.0165(10) 0.0183(11) 0.0161(12)
C11 0.0201(10) 0.0283(10) 0.0221(9) 0.0020(7) 0.0067(7) 0.0019(8)
C12 0.0254(11) 0.0288(10) 0.0299(10) 0.0026(8) 0.0091(8) 0.0032(8)
C13 0.0232(11) 0.0357(12) 0.0397(11) -0.0038(9) 0.0117(9) -0.0034(9)
C14 0.0199(11) 0.0460(13) 0.0382(12) -0.0026(10) 0.0045(9) 0.0048(10)
C15 0.0277(12) 0.0446(13) 0.0324(11) 0.0077(9) 0.0042(9) 0.0128(10)
C16 0.0215(10) 0.0370(11) 0.0288(10) 0.0048(8) 0.0072(8) 0.0040(9)
C17 0.0158(9) 0.0263(10) 0.0269(9) 0.0035(8) 0.0067(7) -0.0009(8)
C18 0.0209(10) 0.0308(11) 0.0275(10) 0.0032(8) 0.0067(8) 0.0001(8)
C19 0.0237(11) 0.0421(12) 0.0293(10) -0.0024(9) 0.0111(8) -0.0034(9)
C20 0.0239(11) 0.0364(12) 0.0422(12) -0.0061(10) 0.0153(9) 0.0006(9)
C21 0.0219(11) 0.0292(11) 0.0487(13) 0.0039(9) 0.0117(9) 0.0037(9)
C22 0.0208(10) 0.0283(10) 0.0314(10) 0.0045(8) 0.0079(8) 0.0012(8)
C23 0.0177(10) 0.0276(10) 0.0342(10) 0.0084(8) 0.0045(8) 0.0032(8)
C24 0.0166(9) 0.0272(10) 0.0347(10) 0.0086(8) 0.0084(8) 0.0043(8)
C25 0.0321(12) 0.0328(11) 0.0335(11) 0.0069(9) 0.0080(9) 0.0011(9)
C26 0.0430(14) 0.0318(12) 0.0488(14) 0.0068(10) 0.0099(11) -0.0033(10)
C27 0.0363(14) 0.0382(13) 0.0597(15) 0.0193(11) 0.0191(11) 0.0013(10)
C28 0.0462(15) 0.0508(15) 0.0440(13) 0.0174(11) 0.0253(11) 0.0093(12)
C29 0.0365(13) 0.0329(11) 0.0357(11) 0.0054(9) 0.0151(9) 0.0037(10)
B 0.0183(11) 0.0265(11) 0.0225(10) 0.0066(8) 0.0054(8) 0.0027(9)

_geom_special_details            
;
 All esds (except the esd in the dihedral angle between two l.s. planes)
 are estimated using the full covariance matrix.  The cell esds are taken
 into account individually in the estimation of esds in distances, angles
 and torsion angles; correlations between esds in cell parameters are only
 used when they are defined by crystal symmetry.  An approximate (isotropic)
 treatment of cell esds is used for estimating esds involving l.s. planes.
;
loop_
_geom_bond_atom_site_label_1
_geom_bond_atom_site_label_2
_geom_bond_distance
_geom_bond_site_symmetry_2
_geom_bond_publ_flag
Cl1 C12 1.748(2) . ?
Cl2 C18 1.786(2) . ?
O1 C1 1.319(2) . ?
O1 B 1.499(2) . ?
O2 C1 1.216(2) . ?
N C23 1.494(2) . ?
N B 1.613(3) . ?
C1 C2 1.507(3) . ?
C2 C3 1.520(3) . ?
C3 C4 1.532(3) . ?
C4 C5 1.509(3) . ?
C5 C6 1.387(3) . ?
C5 C10 1.382(3) . ?
C6 C7 1.355(5) . ?
C7 C8 1.370(6) . ?
C8 C9 1.407(6) . ?
C9 C10 1.384(4) . ?
C11 C12 1.394(3) . ?
C11 C16 1.422(3) . ?
C11 B 1.626(3) . ?
C12 C13 1.394(3) . ?
C13 C14 1.374(3) . ?
C14 C15 1.381(3) . ?
C15 C16 1.379(3) . ?
C17 C18 1.395(3) . ?
C17 C22 1.404(3) . ?
C17 B 1.624(3) . ?
C18 C19 1.392(3) . ?
C19 C20 1.379(3) . ?
C20 C21 1.382(3) . ?
C21 C22 1.387(3) . ?
C23 C24 1.508(3) . ?
C24 C25 1.384(3) . ?
C24 C29 1.388(3) . ?
C25 C26 1.389(3) . ?
C26 C27 1.377(3) . ?
C27 C28 1.383(3) . ?
C28 C29 1.388(3) . ?

loop_
_geom_angle_atom_site_label_1
_geom_angle_atom_site_label_2
_geom_angle_atom_site_label_3
_geom_angle
_geom_angle_site_symmetry_1
_geom_angle_site_symmetry_3
_geom_angle_publ_flag
C1 O1 B 120.69(15) . . ?
C23 N B 116.22(14) . . ?
O1 C1 C2 113.50(16) . . ?
O2 C1 O1 123.20(17) . . ?
O2 C1 C2 123.30(17) . . ?
C1 C2 C3 113.60(17) . . ?
C2 C3 C4 113.43(18) . . ?
C5 C4 C3 114.5(2) . . ?
C6 C5 C4 119.7(2) . . ?
C10 C5 C4 121.0(2) . . ?
C10 C5 C6 119.3(3) . . ?
C7 C6 C5 121.1(3) . . ?
C6 C7 C8 120.4(3) . . ?
C7 C8 C9 119.8(3) . . ?
C10 C9 C8 119.3(3) . . ?
C5 C10 C9 120.1(3) . . ?
C12 C11 C16 114.22(18) . . ?
C12 C11 B 123.31(17) . . ?
C16 C11 B 122.43(18) . . ?
C11 C12 Cl1 120.75(15) . . ?
C13 C12 Cl1 115.71(17) . . ?
C13 C12 C11 123.5(2) . . ?
C14 C13 C12 119.8(2) . . ?
C13 C14 C15 119.2(2) . . ?
C16 C15 C14 120.5(2) . . ?
C15 C16 C11 122.7(2) . . ?
C18 C17 C22 114.11(17) . . ?
C18 C17 B 125.87(17) . . ?
C22 C17 B 120.00(16) . . ?
C17 C18 Cl2 120.85(15) . . ?
C19 C18 Cl2 114.67(15) . . ?
C19 C18 C17 124.48(19) . . ?
C20 C19 C18 118.6(2) . . ?
C19 C20 C21 119.78(19) . . ?
C20 C21 C22 119.9(2) . . ?
C21 C22 C17 123.07(19) . . ?
N C23 C24 111.83(15) . . ?
C25 C24 C23 120.94(18) . . ?
C25 C24 C29 118.68(19) . . ?
C29 C24 C23 120.38(17) . . ?
C24 C25 C26 120.6(2) . . ?
C27 C26 C25 120.5(2) . . ?
C26 C27 C28 119.4(2) . . ?
C27 C28 C29 120.2(2) . . ?
C24 C29 C28 120.6(2) . . ?
O1 B N 107.01(14) . . ?
O1 B C11 112.72(16) . . ?
O1 B C17 107.00(15) . . ?
N B C11 108.56(15) . . ?
N B C17 107.88(16) . . ?
C17 B C11 113.39(15) . . ?

loop_
_geom_hbond_atom_site_label_D
_geom_hbond_atom_site_label_H
_geom_hbond_atom_site_label_A
_geom_hbond_distance_DH
_geom_hbond_distance_HA
_geom_hbond_distance_DA
_geom_hbond_angle_DHA
_geom_hbond_site_symmetry_A
N HA Cl2 0.89 2.52 3.2265(16) 136.9 .
N HB O2 0.89 2.03 2.857(2) 154.6 2_666

_shelx_SHELXL_version_number     2014/7
_iucr_refine_instructions_details 
;

    16srv084.res created by SHELXL-2014/7

TITL 16srv084 in P-1 #2
CELL 0.71073 9.20065 11.472891 13.112127 101.5704 99.7727 98.0845
ZERR 2 0.000232 0.000411 0.000362 0.0027 0.0023 0.0025
LATT 1
SFAC C H B Cl N O
UNIT 58 56 2 4 2 4
EQIV $1 1-X,1-Y,1-Z
 
L.S. 7
PLAN  10
HTAB N O2_$1
HTAB N Cl2
fmap 2
acta
OMIT -3 55
OMIT 0 1 0
OMIT -1 1 0
OMIT 1 0 0
OMIT 0 -1 1
REM <olex2.extras>
REM <HklSrc "%.\\16srv084.hkl">
REM </olex2.extras>
 
WGHT    0.054000    0.443000
FVAR       2.20879
CL1   4    0.317558    0.025193    0.409586    11.00000    0.02959    0.02865 =
         0.04441    0.01360    0.01110    0.00401
CL2   4    0.499283    0.243044    0.121794    11.00000    0.03555    0.04229 =
         0.02261    0.00892    0.00761    0.00758
O1    6    0.587684    0.238445    0.486568    11.00000    0.02265    0.02534 =
         0.02209    0.00508    0.00567    0.00617
O2    6    0.507363    0.402558    0.562490    11.00000    0.03706    0.02921 =
         0.02951    0.00815    0.01177    0.01321
N     5    0.609012    0.383610    0.368300    11.00000    0.01697    0.02865 =
         0.02348    0.00626    0.00582    0.00480
AFIX  23
HA    2    0.589388    0.388380    0.300572    11.00000   -1.20000
HB    2    0.565046    0.437746    0.404484    11.00000   -1.20000
AFIX   0
C1    1    0.556833    0.310808    0.568600    11.00000    0.01951    0.02387 =
         0.02466    0.00289    0.00664    0.00119
C2    1    0.587389    0.268137    0.670311    11.00000    0.03389    0.02821 =
         0.02504    0.00609    0.00804    0.00572
AFIX  23
H2A   2    0.686943    0.247927    0.679909    11.00000   -1.20000
H2B   2    0.516045    0.194966    0.663948    11.00000   -1.20000
AFIX   0
C3    1    0.577178    0.360922    0.768206    11.00000    0.06790    0.03666 =
         0.02624    0.00950    0.01645    0.01583
AFIX  23
H3A   2    0.485929    0.393168    0.753199    11.00000   -1.20000
H3B   2    0.661237    0.427353    0.782883    11.00000   -1.20000
AFIX   0
C4    1    0.577454    0.309411    0.867335    11.00000    0.06177    0.03890 =
         0.02686    0.00941    0.01833    0.01171
AFIX  23
H4A   2    0.565494    0.372402    0.925206    11.00000   -1.20000
H4B   2    0.491532    0.244649    0.853094    11.00000   -1.20000
AFIX   0
C5    1    0.717214    0.261204    0.902792    11.00000    0.04502    0.04205 =
         0.02196    0.01121    0.01141   -0.00121
C6    1    0.840345    0.338778    0.970558    11.00000    0.06195    0.07883 =
         0.02955    0.01232    0.00634   -0.02118
AFIX  43
H6    2    0.836103    0.420242    0.992802    11.00000   -1.20000
AFIX   0
C7    1    0.966792    0.297877    1.004928    11.00000    0.04772    0.17984 =
         0.04172    0.04169    0.00637   -0.00812
AFIX  43
H7    2    1.047950    0.351278    1.050709    11.00000   -1.20000
AFIX   0
C8    1    0.975808    0.178363    0.972655    11.00000    0.05906    0.23047 =
         0.04900    0.07755    0.03234    0.07132
AFIX  43
H8    2    1.062866    0.150743    0.996342    11.00000   -1.20000
AFIX   0
C9    1    0.852881    0.097563    0.903545    11.00000    0.09966    0.11288 =
         0.04478    0.04357    0.04342    0.06667
AFIX  43
H9    2    0.858076    0.016323    0.881102    11.00000   -1.20000
AFIX   0
C10   1    0.724166    0.140291    0.869331    11.00000    0.05714    0.05081 =
         0.03080    0.01647    0.01830    0.01606
AFIX  43
H10   2    0.642225    0.087591    0.823763    11.00000   -1.20000
AFIX   0
C11   1    0.351830    0.238342    0.345271    11.00000    0.02007    0.02834 =
         0.02210    0.00198    0.00668    0.00195
C12   1    0.252074    0.139816    0.355172    11.00000    0.02544    0.02882 =
         0.02986    0.00262    0.00913    0.00317
C13   1    0.096977    0.124831    0.322842    11.00000    0.02315    0.03568 =
         0.03972   -0.00376    0.01167   -0.00342
AFIX  43
H13   2    0.035455    0.056804    0.330371    11.00000   -1.20000
AFIX   0
C14   1    0.035226    0.210870    0.279808    11.00000    0.01990    0.04596 =
         0.03817   -0.00257    0.00447    0.00481
AFIX  43
H14   2   -0.068022    0.200851    0.256743    11.00000   -1.20000
AFIX   0
C15   1    0.128253    0.312392    0.271203    11.00000    0.02765    0.04455 =
         0.03237    0.00774    0.00417    0.01277
AFIX  43
H15   2    0.087145    0.372176    0.244101    11.00000   -1.20000
AFIX   0
C16   1    0.281670    0.325752    0.302512    11.00000    0.02152    0.03705 =
         0.02876    0.00481    0.00720    0.00399
AFIX  43
H16   2    0.341696    0.394757    0.295367    11.00000   -1.20000
AFIX   0
C17   1    0.597803    0.151906    0.296605    11.00000    0.01581    0.02629 =
         0.02687    0.00348    0.00675   -0.00089
C18   1    0.588334    0.142087    0.187825    11.00000    0.02092    0.03077 =
         0.02747    0.00323    0.00675    0.00007
C19   1    0.645249    0.056327    0.122358    11.00000    0.02365    0.04215 =
         0.02929   -0.00239    0.01107   -0.00340
AFIX  43
H19   2    0.638102    0.055495    0.050601    11.00000   -1.20000
AFIX   0
C20   1    0.712468   -0.027389    0.166162    11.00000    0.02390    0.03636 =
         0.04225   -0.00612    0.01529    0.00062
AFIX  43
H20   2    0.750962   -0.085718    0.123899    11.00000   -1.20000
AFIX   0
C21   1    0.722426   -0.024300    0.273099    11.00000    0.02193    0.02923 =
         0.04867    0.00394    0.01168    0.00374
AFIX  43
H21   2    0.765677   -0.081680    0.302597    11.00000   -1.20000
AFIX   0
C22   1    0.667839    0.064475    0.336337    11.00000    0.02083    0.02830 =
         0.03137    0.00449    0.00787    0.00117
AFIX  43
H22   2    0.678120    0.066152    0.408437    11.00000   -1.20000
AFIX   0
C23   1    0.774553    0.418479    0.408884    11.00000    0.01772    0.02757 =
         0.03419    0.00838    0.00453    0.00316
AFIX  23
H23A  2    0.821782    0.350095    0.385859    11.00000   -1.20000
H23B  2    0.795373    0.438798    0.486013    11.00000   -1.20000
AFIX   0
C24   1    0.840884    0.524831    0.369744    11.00000    0.01662    0.02725 =
         0.03474    0.00864    0.00842    0.00430
C25   1    0.889568    0.637909    0.437727    11.00000    0.03210    0.03280 =
         0.03354    0.00685    0.00795    0.00112
AFIX  43
H25   2    0.879422    0.649059    0.508230    11.00000   -1.20000
AFIX   0
C26   1    0.953439    0.734898    0.401634    11.00000    0.04298    0.03184 =
         0.04880    0.00684    0.00992   -0.00335
AFIX  43
H26   2    0.987312    0.810089    0.448427    11.00000   -1.20000
AFIX   0
C27   1    0.966954    0.720491    0.297042    11.00000    0.03627    0.03818 =
         0.05969    0.01930    0.01915    0.00126
AFIX  43
H27   2    1.010723    0.785336    0.273218    11.00000   -1.20000
AFIX   0
C28   1    0.914799    0.608636    0.227753    11.00000    0.04624    0.05079 =
         0.04403    0.01740    0.02535    0.00932
AFIX  43
H28   2    0.921310    0.598664    0.156612    11.00000   -1.20000
AFIX   0
C29   1    0.852765    0.511205    0.264041    11.00000    0.03648    0.03290 =
         0.03573    0.00544    0.01510    0.00371
AFIX  43
H29   2    0.818860    0.436118    0.217090    11.00000   -1.20000
AFIX   0
B     3    0.533056    0.250736    0.375472    11.00000    0.01829    0.02647 =
         0.02254    0.00660    0.00544    0.00267
HKLF 4
 
REM  16srv084 in P-1 #2
REM R1 =  0.0484 for    4561 Fo > 4sig(Fo)  and  0.0700 for all    6009 data
REM    316 parameters refined using      0 restraints
 
END  
     
WGHT      0.0538      0.4600 

REM Highest difference peak  0.512,  deepest hole -0.368,  1-sigma level  0.057
Q1    1   0.5460  0.1999  0.1286  11.00000  0.05    0.51
Q2    1   0.5050  0.2818  0.1574  11.00000  0.05    0.37
Q3    1   0.4530  0.2077  0.1217  11.00000  0.05    0.32
Q4    1   0.4968  0.2385  0.0877  11.00000  0.05    0.31
Q5    1   0.2538  0.3611  0.2602  11.00000  0.05    0.28
Q6    1   0.8280  0.0457  0.8725  11.00000  0.05    0.27
Q7    1   0.3205  0.1230  0.3953  11.00000  0.05    0.26
Q8    1   0.9720  0.2205  0.9672  11.00000  0.05    0.26
Q9    1   0.9654  0.1052  0.9427  11.00000  0.05    0.26
Q10   1   0.5602  0.1997  0.3174  11.00000  0.05    0.25

  REM The information below was added by Olex2.
  REM
  REM R1 = 0.0484 for 4561 Fo > 4sig(Fo) and 0.0700 for all 19469 data
  REM n/a parameters refined using n/a restraints
  REM Highest difference peak 0.51, deepest hole -0.37
  REM Mean Shift 0, Max Shift 0.000.
  
  REM +++ Tabular Listing of Refinement Information +++
  REM R1_all = 0.0700
  REM R1_gt = 0.0484
  REM wR_ref = 0.1263
  REM GOOF = 1.029
  REM Shift_max = 0.000
  REM Shift_mean = 0
  REM Reflections_all = 19469
  REM Reflections_gt = 4561
  REM Parameters = n/a
  REM Hole = -0.37
  REM Peak = 0.51
  REM Flack = n/a 
;
####################################################################### 
# 
# This file contains crystal structure data downloaded from the 
# Cambridge Structural Database (CSD) hosted by the Cambridge 
# Crystallographic Data Centre (CCDC).
# 
# Full information about CCDC data access policies and citation 
# guidelines are available at http://www.ccdc.cam.ac.uk/access/V1 
# 
# Audit and citation data items may have been added by the CCDC. 
# Please retain this information to preserve the provenance of 
# this file and to allow appropriate attribution of the data. 
# 
#######################################################################

data_5b_15srv006
_database_code_depnum_ccdc_archive 'CCDC 1551617'
_audit_update_record             
;
2017-07-23 deposited with the CCDC.
2018-01-02 downloaded from the CCDC.
;

_audit_creation_date             2017-07-15
_audit_creation_method           
;
Olex2 1.2-beta
(compiled 2017.07.04 svn.r3439 for OlexSys, GUI svn.r5361)
;
_shelx_SHELXL_version_number     2016/6

_chemical_name_common            ?
_chemical_name_systematic        
'Bis(3,4,5-trifluorophenyl)-borinic acid benzylaminobenzoat'
_chemical_formula_moiety         'C26 H18 B F6 N O2'
_chemical_formula_sum            'C26 H18 B F6 N O2'
_chemical_formula_weight         501.22
_chemical_melting_point          471.7(1.5)
loop_
_atom_type_symbol
_atom_type_description
_atom_type_scat_dispersion_real
_atom_type_scat_dispersion_imag
_atom_type_scat_source
C C 0.0033 0.0016 'International Tables Vol C Tables 4.2.6.8 and 6.1.1.4'
H H 0.0000 0.0000 'International Tables Vol C Tables 4.2.6.8 and 6.1.1.4'
B B 0.0013 0.0007 'International Tables Vol C Tables 4.2.6.8 and 6.1.1.4'
F F 0.0171 0.0103 'International Tables Vol C Tables 4.2.6.8 and 6.1.1.4'
N N 0.0061 0.0033 'International Tables Vol C Tables 4.2.6.8 and 6.1.1.4'
O O 0.0106 0.0060 'International Tables Vol C Tables 4.2.6.8 and 6.1.1.4'

_shelx_space_group_comment       
;
The symmetry employed for this shelxl refinement is uniquely defined
by the following loop, which should always be used as a source of
symmetry information in preference to the above space-group names.
They are only intended as comments.
;
_space_group_crystal_system      monoclinic
_space_group_IT_number           14
_space_group_name_H-M_alt        'P 1 21/n 1'
_space_group_name_Hall           '-P 2yn'
loop_
_space_group_symop_operation_xyz
'x, y, z'
'-x+1/2, y+1/2, -z+1/2'
'-x, -y, -z'
'x-1/2, -y-1/2, z-1/2'

_cell_length_a                   10.1019(4)
_cell_length_b                   11.7656(5)
_cell_length_c                   19.5670(9)
_cell_angle_alpha                90
_cell_angle_beta                 103.6902(15)
_cell_angle_gamma                90
_cell_volume                     2259.56(17)
_cell_formula_units_Z            4
_cell_measurement_reflns_used    9970
_cell_measurement_temperature    120(2)
_cell_measurement_theta_max      27.47
_cell_measurement_theta_min      2.55
_shelx_estimated_absorpt_T_max   ?
_shelx_estimated_absorpt_T_min   ?
_exptl_absorpt_coefficient_mu    0.126
_exptl_absorpt_correction_T_max  1.0000
_exptl_absorpt_correction_T_min  0.9356
_exptl_absorpt_correction_type   multi-scan
_exptl_absorpt_process_details   
;
SADABS-2014/4 (Bruker,2014/4) was used for absorption correction.
wR2(int) was 0.0617 before and 0.0423 after correction.
The Ratio of minimum to maximum transmission is 0.9356.
The \l/2 correction factor is 0.00150.
;
_exptl_absorpt_special_details   ?
_exptl_crystal_colour            colourless
_exptl_crystal_colour_primary    colourless
_exptl_crystal_density_diffrn    1.473
_exptl_crystal_density_meas      ?
_exptl_crystal_density_method    ?
_exptl_crystal_description       rhombohedron
_exptl_crystal_F_000             1024
loop_
_exptl_crystal_face_index_h
_exptl_crystal_face_index_k
_exptl_crystal_face_index_l
_exptl_crystal_face_perp_dist
0.00 -1.00 1.00 0.0030
0.00 1.00 -1.00 0.1190
-1.00 -3.00 3.00 0.0230
1.00 3.00 -3.00 0.1600
0.00 1.00 1.00 0.1460
-1.00 -3.00 1.00 0.0220
0.00 -1.00 -3.00 0.0800
-1.00 1.00 -3.00 0.0980
1.00 2.00 2.00 0.1540
1.00 -2.00 2.00 0.0230
-2.00 3.00 1.00 0.1370
2.00 -2.00 -1.00 0.0460
-3.00 0.00 1.00 0.1120
3.00 0.00 -1.00 0.1320
1.00 -1.00 -2.00 0.0490

_exptl_crystal_size_max          0.299
_exptl_crystal_size_mid          0.273
_exptl_crystal_size_min          0.243
_exptl_transmission_factor_max   ?
_exptl_transmission_factor_min   ?
_diffrn_reflns_av_R_equivalents  0.0276
_diffrn_reflns_av_unetI/netI     0.0195
_diffrn_reflns_Laue_measured_fraction_full 0.999
_diffrn_reflns_Laue_measured_fraction_max 0.998
_diffrn_reflns_limit_h_max       13
_diffrn_reflns_limit_h_min       -13
_diffrn_reflns_limit_k_max       15
_diffrn_reflns_limit_k_min       -14
_diffrn_reflns_limit_l_max       25
_diffrn_reflns_limit_l_min       -25
_diffrn_reflns_number            29313
_diffrn_reflns_point_group_measured_fraction_full 0.999
_diffrn_reflns_point_group_measured_fraction_max 0.998
_diffrn_reflns_theta_full        27.500
_diffrn_reflns_theta_max         27.505
_diffrn_reflns_theta_min         2.143
_diffrn_ambient_temperature      120.0
_diffrn_detector_area_resol_mean 10.4
_diffrn_detector_type            'Bruker PHOTON 100 CMOS'
_diffrn_measured_fraction_theta_full 0.999
_diffrn_measured_fraction_theta_max 0.998
_diffrn_measurement_device_type  'Bruker D8 Venture'
_diffrn_measurement_device       '3-circle area detector diffractometer'
_diffrn_radiation_monochromator  'focusing mirrors'
_diffrn_radiation_probe          X-ray
_diffrn_measurement_method       '\f and \w scans'
_diffrn_radiation_type           MoK\a
_diffrn_radiation_wavelength     0.71073
_diffrn_source                   'I\mS microsource'
_diffrn_standards_number         0
_reflns_Friedel_coverage         0.000
_reflns_Friedel_fraction_full    .
_reflns_Friedel_fraction_max     .
_reflns_number_gt                4345
_reflns_number_total             5189
_reflns_special_details          
;
 Reflections were merged by SHELXL according to the crystal
 class for the calculation of statistics and refinement.
 
 _reflns_Friedel_fraction is defined as the number of unique
 Friedel pairs measured divided by the number that would be
 possible theoretically, ignoring centric projections and
 systematic absences.
;
_reflns_threshold_expression     'I > 2\s(I)'
_computing.bruker_data_scaling   'SADABS V2012/1 (Bruker AXS Inc.)'
_computing_cell_refinement       'SAINT v8.34A (Bruker, 2013)'
_computing_data_collection       'APEX2 v.2013.4_1 (Bruker, 2013)'
_computing_data_reduction        'SAINT v8.34A (Bruker, 2013)'
_computing_molecular_graphics    'Olex2 (Dolomanov et al., 2009)'
_computing_publication_material  'Olex2 (Dolomanov et al., 2009)'
_computing_structure_refinement  'ShelXL 2016/6 (Sheldrick, 2015)'
_computing_structure_solution    'ShelXS 2013/1 (Sheldrick, 2008)'
_refine_diff_density_max         0.311
_refine_diff_density_min         -0.220
_refine_diff_density_rms         0.043
_refine_ls_extinction_coef       .
_refine_ls_extinction_method     none
_refine_ls_goodness_of_fit_ref   1.017
_refine_ls_hydrogen_treatment    mixed
_refine_ls_matrix_type           full
_refine_ls_number_parameters     346
_refine_ls_number_reflns         5189
_refine_ls_number_restraints     74
_refine_ls_R_factor_all          0.0469
_refine_ls_R_factor_gt           0.0373
_refine_ls_restrained_S_all      1.012
_refine_ls_shift/su_max          0.000
_refine_ls_shift/su_mean         0.000
_refine_ls_structure_factor_coef Fsqd
_refine_ls_weighting_details     
'w=1/[\s^2^(Fo^2^)+(0.0440P)^2^+1.0370P] where P=(Fo^2^+2Fc^2^)/3'
_refine_ls_weighting_scheme      calc
_refine_ls_wR_factor_gt          0.0913
_refine_ls_wR_factor_ref         0.0976
_refine_special_details          
;
 Phenyl substituent at C(1) shows flipping disorder, which was 
rationalised as two alternative positions for C(4), C(5), C(6),  
C(7) and their hydrogens, with occupancies refined to 0.655(8) 
and 0.345(8). 
Amino H atoms: refall, other H atoms: riding model (constr).
;
_olex2_refinement_description    
;
1. Fixed Uiso
 At 1.2 times of:
  All C(H) groups, All C(H,H) groups
2. Restrained distances
 C4A-C3 \\sim C4-C3
 with sigma of 0.02
 C5-C4 \\sim C5A-C4A
 with sigma of 0.02
 C7-C2 \\sim C7A-C2
 with sigma of 0.02
 C7-C6 \\sim C7A-C6A
 with sigma of 0.02
 C6-C5 \\sim C6A-C5A
 with sigma of 0.02
3. Uiso/Uaniso restraints and constraints
Uanis(C4) = Uanis(C4A)
Uanis(C5) = Uanis(C5A)
Uanis(C6) = Uanis(C6A)
Uanis(C7) = Uanis(C7A)
4. Rigid body (RIGU) restrains
 C2, C3, C4, C5, C6, C7, C4A, C5A, C6A, C7A
 with sigma for 1-2 distances of 0.004 and sigma for 1-3 distances of 0.004
5. Others
 Sof(C4A)=Sof(H4A)=Sof(C5A)=Sof(H5A)=Sof(C6A)=Sof(H6A)=Sof(C7A)=Sof(H7A)=1-
 FVAR(1)
 Sof(C4)=Sof(H4)=Sof(C5)=Sof(H5)=Sof(C6)=Sof(H6)=Sof(C7)=Sof(H7)=FVAR(1)
 Fixed Sof: H3B(0.6) H3A(0.4)
6.a Secondary CH2 refined with riding coordinates:
 C20(H20A,H20B)
6.b Aromatic/amide H refined with riding coordinates:
 C3(H3B), C3(H3A), C9(H9), C13(H13), C15(H15), C19(H19), C22(H22), C23(H23),
 C24(H24), C25(H25), C26(H26), C4(H4), C5(H5), C6(H6), C7(H7), C4A(H4A),
 C5A(H5A), C6A(H6A), C7A(H7A)
;
_atom_sites_solution_hydrogens   mixed
_atom_sites_solution_primary     direct
_atom_sites_solution_secondary   difmap
loop_
_atom_site_label
_atom_site_type_symbol
_atom_site_fract_x
_atom_site_fract_y
_atom_site_fract_z
_atom_site_U_iso_or_equiv
_atom_site_adp_type
_atom_site_occupancy
_atom_site_site_symmetry_order
_atom_site_calc_flag
_atom_site_refinement_flags_posn
_atom_site_refinement_flags_adp
_atom_site_refinement_flags_occupancy
_atom_site_disorder_assembly
_atom_site_disorder_group
F1 F 0.61098(11) 0.52102(8) 0.12885(5) 0.0446(2) Uani 1 1 d . . . . .
F2 F 0.77321(9) 0.34069(8) 0.12051(4) 0.0366(2) Uani 1 1 d . . . . .
F3 F 0.81047(8) 0.17785(7) 0.21906(4) 0.0333(2) Uani 1 1 d . . . . .
F4 F 0.13296(8) 0.65335(8) 0.30983(5) 0.0388(2) Uani 1 1 d . . . . .
F5 F -0.03428(8) 0.47521(9) 0.26732(5) 0.0444(2) Uani 1 1 d . . . . .
F6 F 0.07096(10) 0.26332(9) 0.26884(5) 0.0495(3) Uani 1 1 d . . . . .
O1 O 0.57651(9) 0.29427(7) 0.40671(4) 0.02166(19) Uani 1 1 d . . . . .
O2 O 0.50199(10) 0.36816(8) 0.49618(5) 0.0297(2) Uani 1 1 d . . . . .
N1 N 0.62540(10) 0.50364(9) 0.40316(6) 0.0197(2) Uani 1 1 d . . . . .
H1A H 0.6238(15) 0.5628(14) 0.3731(8) 0.026(4) Uiso 1 1 d . . . . .
H1B H 0.5813(17) 0.5320(14) 0.4361(9) 0.032(4) Uiso 1 1 d . . . . .
C1 C 0.55280(13) 0.29004(11) 0.47039(6) 0.0214(3) Uani 1 1 d . . . . .
C2 C 0.59971(13) 0.18264(11) 0.50843(6) 0.0227(3) Uani 1 1 d D U . . .
C3 C 0.66770(15) 0.09986(13) 0.48016(7) 0.0319(3) Uani 1 1 d D U . . .
H3B H 0.669117 0.104817 0.431880 0.038 Uiso 0.6 1 calc R . P A 2
H3A H 0.686686 0.110970 0.435344 0.038 Uiso 0.4 1 calc R . P B 1
C8 C 0.60188(12) 0.37505(10) 0.29205(6) 0.0197(2) Uani 1 1 d . . . . .
C9 C 0.57515(14) 0.45415(11) 0.23719(7) 0.0241(3) Uani 1 1 d . . . . .
H9 H 0.516480 0.516615 0.238972 0.029 Uiso 1 1 calc R . . . .
C10 C 0.63313(14) 0.44232(12) 0.18058(7) 0.0273(3) Uani 1 1 d . . . . .
C11 C 0.71445(13) 0.35090(12) 0.17512(7) 0.0254(3) Uani 1 1 d . . . . .
C12 C 0.73502(12) 0.26996(11) 0.22693(7) 0.0230(3) Uani 1 1 d . . . . .
C13 C 0.68254(12) 0.28116(11) 0.28549(6) 0.0217(3) Uani 1 1 d . . . . .
H13 H 0.701216 0.225021 0.321382 0.026 Uiso 1 1 calc R . . . .
C14 C 0.38210(13) 0.42380(11) 0.33925(6) 0.0213(3) Uani 1 1 d . . . . .
C15 C 0.32558(13) 0.53206(12) 0.33729(7) 0.0239(3) Uani 1 1 d . . . . .
H15 H 0.382890 0.595546 0.352879 0.029 Uiso 1 1 calc R . . . .
C16 C 0.18678(14) 0.54798(12) 0.31287(7) 0.0273(3) Uani 1 1 d . . . . .
C17 C 0.10057(13) 0.45802(14) 0.29085(7) 0.0301(3) Uani 1 1 d . . . . .
C18 C 0.15585(14) 0.35121(14) 0.29222(7) 0.0316(3) Uani 1 1 d . . . . .
C19 C 0.29368(14) 0.33291(12) 0.31551(7) 0.0270(3) Uani 1 1 d . . . . .
H19 H 0.329107 0.258123 0.315490 0.032 Uiso 1 1 calc R . . . .
C20 C 0.77200(13) 0.47863(11) 0.43760(7) 0.0260(3) Uani 1 1 d . . . . .
H20A H 0.775860 0.427444 0.478179 0.031 Uiso 1 1 calc R . . . .
H20B H 0.814030 0.438379 0.403626 0.031 Uiso 1 1 calc R . . . .
C21 C 0.85307(12) 0.58405(11) 0.46259(6) 0.0218(3) Uani 1 1 d . . . . .
C22 C 0.94046(13) 0.62906(12) 0.42440(7) 0.0244(3) Uani 1 1 d . . . . .
H22 H 0.948087 0.593233 0.381993 0.029 Uiso 1 1 calc R . . . .
C23 C 1.01669(13) 0.72563(12) 0.44745(7) 0.0280(3) Uani 1 1 d . . . . .
H23 H 1.076387 0.755493 0.421005 0.034 Uiso 1 1 calc R . . . .
C24 C 1.00559(14) 0.77844(12) 0.50909(7) 0.0296(3) Uani 1 1 d . . . . .
H24 H 1.056954 0.845047 0.524838 0.036 Uiso 1 1 calc R . . . .
C25 C 0.91934(15) 0.73378(12) 0.54769(7) 0.0304(3) Uani 1 1 d . . . . .
H25 H 0.912169 0.769641 0.590164 0.037 Uiso 1 1 calc R . . . .
C26 C 0.84351(14) 0.63727(12) 0.52479(7) 0.0264(3) Uani 1 1 d . . . . .
H26 H 0.784653 0.607180 0.551635 0.032 Uiso 1 1 calc R . . . .
B1 B 0.54306(14) 0.39655(12) 0.36095(7) 0.0199(3) Uani 1 1 d . . . . .
C4 C 0.7084(8) 0.0000(8) 0.5175(5) 0.0336(13) Uani 0.655(8) 1 d D U P C 1
H4 H 0.751866 -0.059000 0.497823 0.040 Uiso 0.655(8) 1 calc R . P C 1
C5 C 0.6844(6) -0.0114(7) 0.5834(4) 0.0382(12) Uani 0.655(8) 1 d D U P C 1
H5 H 0.721813 -0.074505 0.611757 0.046 Uiso 0.655(8) 1 calc R . P C 1
C6 C 0.6065(6) 0.0676(3) 0.60933(18) 0.0412(9) Uani 0.655(8) 1 d D U P C 1
H6 H 0.584042 0.054495 0.653158 0.049 Uiso 0.655(8) 1 calc R . P C 1
C7 C 0.5614(5) 0.1654(3) 0.5716(2) 0.0295(8) Uani 0.655(8) 1 d D U P C 1
H7 H 0.506016 0.219069 0.588151 0.035 Uiso 0.655(8) 1 calc R . P C 1
C4A C 0.7339(19) 0.0099(15) 0.5195(10) 0.0336(13) Uani 0.345(8) 1 d D U P C 2
H4A H 0.788790 -0.039227 0.499286 0.040 Uiso 0.345(8) 1 calc R . P C 2
C5A C 0.7225(13) -0.0101(14) 0.5865(8) 0.0382(12) Uani 0.345(8) 1 d D U P C 2
H5A H 0.751679 -0.079848 0.609626 0.046 Uiso 0.345(8) 1 calc R . P C 2
C6A C 0.6680(9) 0.0733(7) 0.6185(4) 0.0412(9) Uani 0.345(8) 1 d D U P C 2
H6A H 0.669228 0.066889 0.667055 0.049 Uiso 0.345(8) 1 calc R . P C 2
C7A C 0.6105(8) 0.1677(8) 0.5812(4) 0.0295(8) Uani 0.345(8) 1 d D U P C 2
H7A H 0.576230 0.226043 0.605886 0.035 Uiso 0.345(8) 1 calc R . P C 2

loop_
_atom_site_aniso_label
_atom_site_aniso_U_11
_atom_site_aniso_U_22
_atom_site_aniso_U_33
_atom_site_aniso_U_23
_atom_site_aniso_U_13
_atom_site_aniso_U_12
F1 0.0673(6) 0.0409(5) 0.0301(4) 0.0152(4) 0.0207(4) 0.0033(5)
F2 0.0376(5) 0.0519(6) 0.0262(4) -0.0067(4) 0.0189(4) -0.0098(4)
F3 0.0321(4) 0.0371(5) 0.0319(4) -0.0086(4) 0.0100(3) 0.0094(4)
F4 0.0292(4) 0.0413(5) 0.0469(5) 0.0075(4) 0.0108(4) 0.0131(4)
F5 0.0197(4) 0.0744(7) 0.0363(5) -0.0074(5) 0.0009(3) -0.0005(4)
F6 0.0381(5) 0.0562(6) 0.0510(6) -0.0205(5) 0.0040(4) -0.0209(5)
O1 0.0291(5) 0.0206(4) 0.0167(4) 0.0002(3) 0.0083(3) 0.0026(4)
O2 0.0377(5) 0.0287(5) 0.0268(5) -0.0046(4) 0.0156(4) 0.0043(4)
N1 0.0206(5) 0.0196(5) 0.0182(5) -0.0003(4) 0.0036(4) 0.0039(4)
C1 0.0227(6) 0.0248(6) 0.0182(6) -0.0032(5) 0.0075(5) -0.0031(5)
C2 0.0272(6) 0.0234(6) 0.0177(6) -0.0021(5) 0.0060(5) -0.0067(5)
C3 0.0411(8) 0.0345(8) 0.0232(6) 0.0079(6) 0.0137(6) 0.0104(6)
C8 0.0216(6) 0.0202(6) 0.0169(5) -0.0020(5) 0.0038(4) -0.0030(5)
C9 0.0290(7) 0.0210(6) 0.0227(6) 0.0000(5) 0.0069(5) 0.0009(5)
C10 0.0352(7) 0.0266(7) 0.0199(6) 0.0046(5) 0.0061(5) -0.0058(6)
C11 0.0247(6) 0.0353(7) 0.0182(6) -0.0064(5) 0.0092(5) -0.0092(5)
C12 0.0192(6) 0.0250(6) 0.0242(6) -0.0074(5) 0.0042(5) -0.0004(5)
C13 0.0236(6) 0.0230(6) 0.0181(6) -0.0013(5) 0.0039(5) -0.0002(5)
C14 0.0238(6) 0.0257(6) 0.0153(5) -0.0007(5) 0.0065(5) -0.0007(5)
C15 0.0228(6) 0.0271(7) 0.0227(6) 0.0000(5) 0.0072(5) -0.0011(5)
C16 0.0267(7) 0.0350(7) 0.0216(6) 0.0029(6) 0.0085(5) 0.0059(6)
C17 0.0195(6) 0.0526(9) 0.0178(6) -0.0022(6) 0.0033(5) -0.0010(6)
C18 0.0294(7) 0.0429(8) 0.0220(6) -0.0088(6) 0.0050(5) -0.0120(6)
C19 0.0313(7) 0.0291(7) 0.0209(6) -0.0046(5) 0.0064(5) -0.0030(6)
C20 0.0215(6) 0.0238(6) 0.0289(7) -0.0013(5) -0.0014(5) 0.0063(5)
C21 0.0192(6) 0.0217(6) 0.0212(6) 0.0003(5) -0.0014(5) 0.0062(5)
C22 0.0217(6) 0.0305(7) 0.0199(6) -0.0014(5) 0.0026(5) 0.0071(5)
C23 0.0236(6) 0.0316(7) 0.0282(7) 0.0035(6) 0.0048(5) 0.0022(5)
C24 0.0292(7) 0.0249(7) 0.0311(7) -0.0024(6) -0.0002(6) -0.0005(5)
C25 0.0379(8) 0.0297(7) 0.0225(6) -0.0058(6) 0.0047(6) 0.0026(6)
C26 0.0292(7) 0.0279(7) 0.0222(6) 0.0015(5) 0.0059(5) 0.0026(5)
B1 0.0236(6) 0.0188(6) 0.0175(6) -0.0010(5) 0.0051(5) 0.0011(5)
C4 0.037(3) 0.0312(17) 0.0344(10) 0.0094(12) 0.0117(19) 0.005(2)
C5 0.055(4) 0.0283(8) 0.0275(10) 0.0092(7) 0.001(2) -0.004(2)
C6 0.071(3) 0.0353(10) 0.0191(12) 0.0037(9) 0.0154(18) -0.0102(19)
C7 0.043(2) 0.0280(8) 0.0213(12) -0.0033(8) 0.0148(16) -0.0072(17)
C4A 0.037(3) 0.0312(17) 0.0344(10) 0.0094(12) 0.0117(19) 0.005(2)
C5A 0.055(4) 0.0283(8) 0.0275(10) 0.0092(7) 0.001(2) -0.004(2)
C6A 0.071(3) 0.0353(10) 0.0191(12) 0.0037(9) 0.0154(18) -0.0102(19)
C7A 0.043(2) 0.0280(8) 0.0213(12) -0.0033(8) 0.0148(16) -0.0072(17)

_geom_special_details            
;
 All esds (except the esd in the dihedral angle between two l.s. planes)
 are estimated using the full covariance matrix.  The cell esds are taken
 into account individually in the estimation of esds in distances, angles
 and torsion angles; correlations between esds in cell parameters are only
 used when they are defined by crystal symmetry.  An approximate (isotropic)
 treatment of cell esds is used for estimating esds involving l.s. planes.
;
loop_
_geom_bond_atom_site_label_1
_geom_bond_atom_site_label_2
_geom_bond_distance
_geom_bond_site_symmetry_2
_geom_bond_publ_flag
F1 C10 1.3508(15) . ?
F2 C11 1.3450(14) . ?
F3 C12 1.3546(15) . ?
F4 C16 1.3493(16) . ?
F5 C17 1.3460(15) . ?
F6 C18 1.3521(16) . ?
O1 C1 1.3243(14) . ?
O1 B1 1.4902(16) . ?
O2 C1 1.2189(16) . ?
N1 C20 1.5039(16) . ?
N1 B1 1.6238(17) . ?
C1 C2 1.4861(18) . ?
C2 C3 1.3806(19) . ?
C2 C7 1.394(4) . ?
C2 C7A 1.414(8) . ?
C3 C4 1.394(7) . ?
C3 C4A 1.384(13) . ?
C8 C9 1.3979(17) . ?
C8 C13 1.3966(17) . ?
C8 B1 1.6167(18) . ?
C9 C10 1.3771(18) . ?
C10 C11 1.373(2) . ?
C11 C12 1.3704(19) . ?
C12 C13 1.3779(17) . ?
C14 C15 1.3928(19) . ?
C14 C19 1.4002(18) . ?
C14 B1 1.6125(18) . ?
C15 C16 1.3828(18) . ?
C16 C17 1.374(2) . ?
C17 C18 1.373(2) . ?
C18 C19 1.376(2) . ?
C20 C21 1.5029(18) . ?
C21 C22 1.3894(18) . ?
C21 C26 1.3921(18) . ?
C22 C23 1.3868(19) . ?
C23 C24 1.385(2) . ?
C24 C25 1.385(2) . ?
C25 C26 1.384(2) . ?
C4 C5 1.373(7) . ?
C5 C6 1.390(6) . ?
C6 C7 1.385(5) . ?
C4A C5A 1.362(13) . ?
C5A C6A 1.350(12) . ?
C6A C7A 1.380(9) . ?

loop_
_geom_angle_atom_site_label_1
_geom_angle_atom_site_label_2
_geom_angle_atom_site_label_3
_geom_angle
_geom_angle_site_symmetry_1
_geom_angle_site_symmetry_3
_geom_angle_publ_flag
C1 O1 B1 122.00(10) . . ?
C20 N1 B1 114.06(10) . . ?
O1 C1 C2 113.33(11) . . ?
O2 C1 O1 123.29(12) . . ?
O2 C1 C2 123.33(11) . . ?
C3 C2 C1 121.94(11) . . ?
C3 C2 C7 121.4(2) . . ?
C3 C2 C7A 112.9(4) . . ?
C7 C2 C1 116.4(2) . . ?
C7A C2 C1 123.3(4) . . ?
C2 C3 C4 119.9(5) . . ?
C2 C3 C4A 122.5(9) . . ?
C9 C8 B1 119.60(11) . . ?
C13 C8 C9 117.83(11) . . ?
C13 C8 B1 122.55(11) . . ?
C10 C9 C8 120.59(12) . . ?
F1 C10 C9 120.45(13) . . ?
F1 C10 C11 118.35(12) . . ?
C11 C10 C9 121.19(12) . . ?
F2 C11 C10 121.10(12) . . ?
F2 C11 C12 120.50(12) . . ?
C12 C11 C10 118.41(11) . . ?
F3 C12 C11 117.57(11) . . ?
F3 C12 C13 120.57(12) . . ?
C11 C12 C13 121.86(12) . . ?
C12 C13 C8 119.99(12) . . ?
C15 C14 C19 117.65(12) . . ?
C15 C14 B1 124.78(11) . . ?
C19 C14 B1 117.38(12) . . ?
C16 C15 C14 120.59(13) . . ?
F4 C16 C15 120.31(13) . . ?
F4 C16 C17 118.37(12) . . ?
C17 C16 C15 121.32(13) . . ?
F5 C17 C16 120.45(14) . . ?
F5 C17 C18 121.21(13) . . ?
C18 C17 C16 118.32(12) . . ?
F6 C18 C17 118.10(13) . . ?
F6 C18 C19 120.24(14) . . ?
C17 C18 C19 121.66(13) . . ?
C18 C19 C14 120.44(13) . . ?
C21 C20 N1 112.79(10) . . ?
C22 C21 C20 120.41(12) . . ?
C22 C21 C26 118.89(12) . . ?
C26 C21 C20 120.69(12) . . ?
C23 C22 C21 120.80(12) . . ?
C24 C23 C22 119.85(13) . . ?
C25 C24 C23 119.73(13) . . ?
C26 C25 C24 120.43(13) . . ?
C25 C26 C21 120.30(13) . . ?
O1 B1 N1 107.76(9) . . ?
O1 B1 C8 107.39(10) . . ?
O1 B1 C14 112.94(10) . . ?
C8 B1 N1 107.49(10) . . ?
C14 B1 N1 110.05(10) . . ?
C14 B1 C8 110.99(10) . . ?
C5 C4 C3 118.6(9) . . ?
C4 C5 C6 121.2(8) . . ?
C7 C6 C5 120.3(5) . . ?
C6 C7 C2 117.9(3) . . ?
C5A C4A C3 121.8(17) . . ?
C6A C5A C4A 117.2(17) . . ?
C5A C6A C7A 120.4(10) . . ?
C6A C7A C2 123.7(7) . . ?

loop_
_geom_hbond_atom_site_label_D
_geom_hbond_atom_site_label_H
_geom_hbond_atom_site_label_A
_geom_hbond_distance_DH
_geom_hbond_distance_HA
_geom_hbond_distance_DA
_geom_hbond_angle_DHA
_geom_hbond_site_symmetry_A
N1 H1B O2 0.928(17) 2.091(18) 3.0016(14) 166.8(15) 3_666
C23 H23 F4 0.95 2.66 3.2941(17) 124.4 1_655

_shelx_res_file                  
;
TITL 14srv006 in P21/n #14
    15srv006.res
    created by SHELXL-2016/6 at 15:01:07 on 15-Jul-2017
REM reset to P21/n #14
CELL 0.71073 10.1019 11.7656 19.567 90 103.6902 90
ZERR 4 0.0004 0.0005 0.0009 0 0.0015 0
LATT 1
SYMM 0.5-X,0.5+Y,0.5-Z
SFAC C H B F N O
UNIT 104 72 4 24 4 8
EQIV $1 1-X,1-Y,1-Z
EQIV $2 1+X,+Y,+Z
SADI C4A C3 C4 C3
SADI C5 C4 C5A C4A
SADI C7 C2 C7A C2
SADI C7 C6 C7A C6A
SADI C6 C5 C6A C5A
RIGU C2 C3 C4 C5 C6 C7 C4A C5A C6A C7A
EADP C4 C4A
EADP C5 C5A
EADP C6 C6A
EADP C7 C7A

L.S. 7
PLAN  7
TEMP -153.15
HTAB N1 O2_$1
HTAB C23 F4_$2
BOND
fmap 2 53
acta 55
REM <olex2.extras>
REM <HklSrc "%.\\15srv006.hkl">
REM </olex2.extras>

WGHT    0.044000    1.037000
FVAR       0.12098   0.65474
F1    4    0.610983    0.521021    0.128853    11.00000    0.06728    0.04093 =
         0.03008    0.01518    0.02068    0.00333
F2    4    0.773207    0.340693    0.120506    11.00000    0.03755    0.05187 =
         0.02619   -0.00673    0.01888   -0.00977
F3    4    0.810472    0.177848    0.219062    11.00000    0.03211    0.03706 =
         0.03191   -0.00863    0.00997    0.00939
F4    4    0.132959    0.653347    0.309826    11.00000    0.02916    0.04125 =
         0.04694    0.00752    0.01081    0.01307
F5    4   -0.034279    0.475206    0.267325    11.00000    0.01969    0.07437 =
         0.03626   -0.00738    0.00089   -0.00050
F6    4    0.070963    0.263317    0.268840    11.00000    0.03807    0.05623 =
         0.05097   -0.02054    0.00399   -0.02094
O1    6    0.576511    0.294271    0.406710    11.00000    0.02909    0.02062 =
         0.01670    0.00020    0.00826    0.00263
O2    6    0.501987    0.368162    0.496181    11.00000    0.03771    0.02871 =
         0.02681   -0.00457    0.01562    0.00428
N1    5    0.625397    0.503645    0.403161    11.00000    0.02059    0.01962 =
         0.01825   -0.00028    0.00359    0.00386
H1A   2    0.623766    0.562803    0.373056    11.00000    0.02569
H1B   2    0.581341    0.532012    0.436095    11.00000    0.03152
C1    1    0.552797    0.290035    0.470390    11.00000    0.02268    0.02480 =
         0.01819   -0.00322    0.00754   -0.00307
C2    1    0.599708    0.182635    0.508430    11.00000    0.02725    0.02338 =
         0.01770   -0.00213    0.00602   -0.00672
C3    1    0.667699    0.099862    0.480161    11.00000    0.04111    0.03449 =
         0.02323    0.00794    0.01375    0.01044
PART 2
AFIX  43
H3B   2    0.669117    0.104817    0.431880    10.60000   -1.20000
AFIX  43
PART 0
PART 1
H3A   2    0.686686    0.110970    0.435344    10.40000   -1.20000
AFIX   0
PART 0
C8    1    0.601877    0.375054    0.292049    11.00000    0.02159    0.02016 =
         0.01690   -0.00204    0.00381   -0.00304
C9    1    0.575155    0.454149    0.237188    11.00000    0.02900    0.02096 =
         0.02267   -0.00004    0.00692    0.00089
AFIX  43
H9    2    0.516480    0.516615    0.238972    11.00000   -1.20000
AFIX   0
C10   1    0.633131    0.442320    0.180576    11.00000    0.03523    0.02664 =
         0.01995    0.00459    0.00610   -0.00578
C11   1    0.714448    0.350904    0.175122    11.00000    0.02469    0.03528 =
         0.01821   -0.00640    0.00922   -0.00918
C12   1    0.735020    0.269963    0.226932    11.00000    0.01924    0.02502 =
         0.02422   -0.00743    0.00421   -0.00044
C13   1    0.682537    0.281160    0.285485    11.00000    0.02360    0.02297 =
         0.01808   -0.00133    0.00390   -0.00016
AFIX  43
H13   2    0.701216    0.225021    0.321382    11.00000   -1.20000
AFIX   0
C14   1    0.382101    0.423796    0.339251    11.00000    0.02384    0.02566 =
         0.01530   -0.00071    0.00651   -0.00071
C15   1    0.325577    0.532063    0.337295    11.00000    0.02281    0.02711 =
         0.02274   -0.00004    0.00721   -0.00109
AFIX  43
H15   2    0.382890    0.595546    0.352879    11.00000   -1.20000
AFIX   0
C16   1    0.186785    0.547981    0.312873    11.00000    0.02666    0.03504 =
         0.02156    0.00289    0.00849    0.00589
C17   1    0.100573    0.458025    0.290845    11.00000    0.01946    0.05263 =
         0.01781   -0.00223    0.00335   -0.00104
C18   1    0.155847    0.351208    0.292223    11.00000    0.02944    0.04290 =
         0.02198   -0.00881    0.00499   -0.01196
C19   1    0.293677    0.332914    0.315512    11.00000    0.03129    0.02907 =
         0.02091   -0.00456    0.00643   -0.00295
AFIX  43
H19   2    0.329107    0.258123    0.315490    11.00000   -1.20000
AFIX   0
C20   1    0.772001    0.478635    0.437600    11.00000    0.02151    0.02379 =
         0.02890   -0.00132   -0.00138    0.00626
AFIX  23
H20A  2    0.775860    0.427444    0.478179    11.00000   -1.20000
H20B  2    0.814030    0.438379    0.403626    11.00000   -1.20000
AFIX   0
C21   1    0.853066    0.584053    0.462594    11.00000    0.01922    0.02174 =
         0.02119    0.00035   -0.00141    0.00617
C22   1    0.940461    0.629056    0.424404    11.00000    0.02166    0.03053 =
         0.01992   -0.00136    0.00258    0.00715
AFIX  43
H22   2    0.948087    0.593233    0.381993    11.00000   -1.20000
AFIX   0
C23   1    1.016691    0.725633    0.447448    11.00000    0.02356    0.03160 =
         0.02816    0.00348    0.00477    0.00224
AFIX  43
H23   2    1.076387    0.755493    0.421005    11.00000   -1.20000
AFIX   0
C24   1    1.005594    0.778445    0.509092    11.00000    0.02923    0.02492 =
         0.03111   -0.00241   -0.00021   -0.00046
AFIX  43
H24   2    1.056954    0.845047    0.524838    11.00000   -1.20000
AFIX   0
C25   1    0.919336    0.733784    0.547687    11.00000    0.03793    0.02965 =
         0.02246   -0.00583    0.00473    0.00261
AFIX  43
H25   2    0.912169    0.769641    0.590164    11.00000   -1.20000
AFIX   0
C26   1    0.843506    0.637268    0.524790    11.00000    0.02921    0.02785 =
         0.02218    0.00153    0.00594    0.00256
AFIX  43
H26   2    0.784653    0.607180    0.551635    11.00000   -1.20000
AFIX   0
B1    3    0.543062    0.396549    0.360947    11.00000    0.02355    0.01879 =
         0.01751   -0.00104    0.00509    0.00112
PART 1
C4    1    0.708423   -0.000030    0.517515    21.00000    0.03691    0.03122 =
         0.03437    0.00940    0.01170    0.00496
AFIX  43
H4    2    0.751866   -0.059000    0.497823    21.00000   -1.20000
AFIX   0
C5    1    0.684425   -0.011418    0.583388    21.00000    0.05461    0.02826 =
         0.02747    0.00920    0.00097   -0.00398
AFIX  43
H5    2    0.721813   -0.074505    0.611757    21.00000   -1.20000
AFIX   0
C6    1    0.606477    0.067607    0.609333    21.00000    0.07148    0.03525 =
         0.01908    0.00372    0.01542   -0.01024
AFIX  43
H6    2    0.584042    0.054495    0.653158    21.00000   -1.20000
AFIX   0
C7    1    0.561360    0.165409    0.571558    21.00000    0.04299    0.02796 =
         0.02129   -0.00329    0.01479   -0.00721
AFIX  43
H7    2    0.506016    0.219069    0.588151    21.00000   -1.20000
AFIX   0
PART 0
PART 2
C4A   1    0.733891    0.009909    0.519521   -21.00000    0.03691    0.03122 =
         0.03437    0.00940    0.01170    0.00496
AFIX  43
H4A   2    0.788790   -0.039227    0.499286   -21.00000   -1.20000
AFIX   0
C5A   1    0.722489   -0.010105    0.586460   -21.00000    0.05461    0.02826 =
         0.02747    0.00920    0.00097   -0.00398
AFIX  43
H5A   2    0.751679   -0.079848    0.609626   -21.00000   -1.20000
AFIX   0
C6A   1    0.667990    0.073280    0.618509   -21.00000    0.07148    0.03525 =
         0.01908    0.00372    0.01542   -0.01024
AFIX  43
H6A   2    0.669228    0.066889    0.667055   -21.00000   -1.20000
AFIX   0
C7A   1    0.610503    0.167724    0.581231   -21.00000    0.04299    0.02796 =
         0.02129   -0.00329    0.01479   -0.00721
AFIX  43
H7A   2    0.576230    0.226043    0.605886   -21.00000   -1.20000
AFIX   0
HKLF 4


REM  14srv006 in P21/n #14
REM R1 =  0.0373 for    4345 Fo > 4sig(Fo)  and  0.0469 for all    5189 data
REM    346 parameters refined using     74 restraints

END

WGHT      0.0433      1.0329

REM Highest difference peak  0.311,  deepest hole -0.220,  1-sigma level  0.043
Q1    1   0.5662  0.3816  0.3220  11.00000  0.05    0.31
Q2    1   0.4582  0.4151  0.3490  11.00000  0.05    0.28
Q3    1   0.2530  0.5354  0.3386  11.00000  0.05    0.21
Q4    1   0.1473  0.5023  0.2865  11.00000  0.05    0.20
Q5    1   0.8830  0.6178  0.4377  11.00000  0.05    0.20
Q6    1   0.3636  0.4786  0.3233  11.00000  0.05    0.20
Q7    1   0.6400  0.4604  0.2179  11.00000  0.05    0.19
;
_shelx_res_checksum              54374
_olex2_submission_special_instructions 'No special instructions were received'
_exptl_crystal_recrystallization_method 'Re-crystallisation from solvent: CDCl3'
####################################################################### 
# 
# This file contains crystal structure data downloaded from the 
# Cambridge Structural Database (CSD) hosted by the Cambridge 
# Crystallographic Data Centre (CCDC).
# 
# Full information about CCDC data access policies and citation 
# guidelines are available at http://www.ccdc.cam.ac.uk/access/V1 
# 
# Audit and citation data items may have been added by the CCDC. 
# Please retain this information to preserve the provenance of 
# this file and to allow appropriate attribution of the data. 
# 
#######################################################################

data_4b_15srv104
_database_code_depnum_ccdc_archive 'CCDC 1551615'
_audit_update_record             
;
2017-07-17 deposited with the CCDC.
2018-01-02 downloaded from the CCDC.
;

_audit_creation_date             2015-04-10
_audit_creation_method           
;
Olex2 1.2-beta
(compiled 2015.01.26 svn.r3150 for OlexSys, GUI svn.r4998)
;

_chemical_name_common            ?
_chemical_name_systematic        
; Bis-3,4,5-trifluorophenylborinic acid ethylenediamine complex 
;
_chemical_formula_moiety         'C14 H13 B F6 N2 O,0.5(C D Cl3)'
_chemical_formula_sum            'C14.5 H13 B Cl1.5 D0.5 F6 N2 O'
_chemical_formula_weight         410.26
_chemical_absolute_configuration ?
_chemical_melting_point          363.7(2.5)
loop_
_atom_type_symbol
_atom_type_description
_atom_type_scat_dispersion_real
_atom_type_scat_dispersion_imag
_atom_type_scat_source
C C 0.0033 0.0016 'International Tables Vol C Tables 4.2.6.8 and 6.1.1.4'
H H 0.0000 0.0000 'International Tables Vol C Tables 4.2.6.8 and 6.1.1.4'
B B 0.0013 0.0007 'International Tables Vol C Tables 4.2.6.8 and 6.1.1.4'
Cl Cl 0.1484 0.1585 'International Tables Vol C Tables 4.2.6.8 and 6.1.1.4'
D D 0.0000 0.0000 'International Tables Vol C Tables 4.2.6.8 and 6.1.1.4'
F F 0.0171 0.0103 'International Tables Vol C Tables 4.2.6.8 and 6.1.1.4'
N N 0.0061 0.0033 'International Tables Vol C Tables 4.2.6.8 and 6.1.1.4'
O O 0.0106 0.0060 'International Tables Vol C Tables 4.2.6.8 and 6.1.1.4'

_shelx_space_group_comment       
;
The symmetry employed for this shelxl refinement is uniquely defined
by the following loop, which should always be used as a source of
symmetry information in preference to the above space-group names.
They are only intended as comments.
;
_space_group_crystal_system      monoclinic
_space_group_IT_number           7
_space_group_name_H-M_alt        'P 1 c 1'
_space_group_name_Hall           'P -2yc'
loop_
_space_group_symop_operation_xyz
'x, y, z'
'x, -y, z+1/2'

_cell_length_a                   11.7500(5)
_cell_length_b                   11.0269(4)
_cell_length_c                   13.1973(5)
_cell_angle_alpha                90
_cell_angle_beta                 97.3307(14)
_cell_angle_gamma                90
_cell_volume                     1695.95(11)
_cell_formula_units_Z            4
_cell_measurement_reflns_used    9967
_cell_measurement_temperature    120
_cell_measurement_theta_max      29.27
_cell_measurement_theta_min      2.42
_shelx_estimated_absorpt_T_max   0.905
_shelx_estimated_absorpt_T_min   0.841
_exptl_absorpt_coefficient_mu    0.373
_exptl_absorpt_correction_T_max  1.0000
_exptl_absorpt_correction_T_min  0.9440
_exptl_absorpt_correction_type   multi-scan
_exptl_absorpt_process_details   
;
SADABS-2014/4 (Bruker,2014/4) was used for absorption correction.
wR2(int) was 0.1159 before and 0.0452 after correction.
The Ratio of minimum to maximum transmission is 0.9440.
The \l/2 correction factor is 0.00150.
;
_exptl_absorpt_special_details   ?
_exptl_crystal_colour            colourless
_exptl_crystal_colour_primary    colourless
_exptl_crystal_density_diffrn    1.607
_exptl_crystal_density_meas      ?
_exptl_crystal_density_method    ?
_exptl_crystal_description       block
_exptl_crystal_F_000             828
loop_
_exptl_crystal_face_index_h
_exptl_crystal_face_index_k
_exptl_crystal_face_index_l
_exptl_crystal_face_perp_dist
2.00 2.00 -1.00 0.1490
-1.00 0.00 2.00 0.1030
1.00 1.00 -2.00 0.1510
-1.00 1.00 1.00 0.1680
0.00 2.00 -1.00 0.2330
3.00 0.00 -2.00 0.1620
-1.00 -1.00 2.00 0.1290
-2.00 -1.00 3.00 0.1060
-1.00 2.00 -1.00 0.2440
-1.00 0.00 1.00 0.1110
-3.00 2.00 1.00 0.1900
3.00 -1.00 -2.00 0.1730
0.00 -1.00 1.00 0.1680
1.00 -2.00 -3.00 0.1020
0.00 -3.00 -1.00 0.1310
0.00 3.00 1.00 0.1930
-3.00 1.00 -2.00 0.2180
0.00 1.00 -2.00 0.1800
3.00 1.00 -1.00 0.1800
0.00 -1.00 3.00 0.1850
-3.00 -1.00 1.00 0.1800
0.00 1.00 -3.00 0.1700
-1.00 0.00 -3.00 0.1520
3.00 1.00 3.00 0.2200
1.00 2.00 3.00 0.1370
0.00 -2.00 -3.00 0.0840

_exptl_crystal_size_max          0.481
_exptl_crystal_size_mid          0.336
_exptl_crystal_size_min          0.274
_exptl_special_details           
;
 Data were collected in shutterless mode. Full sphere of reciprocal 
space was nominally covered by 4 runs of narrow-frame \w-scans (scan 
width 0.5\%, 10s exposure), every run at a different \f angle.
One run of \f-scans (scan width 1\%, 1s exposure) was used for 
scaling overflowing intensities. Crystal to detector distance 3.50 cm.
;
_exptl_transmission_factor_max   ?
_exptl_transmission_factor_min   ?
_exptl_twin_twinlaw_details      '-1 0 0 0 -1 0 0 0 -1'
_diffrn_reflns_av_R_equivalents  0.0288
_diffrn_reflns_av_unetI/netI     0.0278
_diffrn_reflns_Laue_measured_fraction_full 0.999
_diffrn_reflns_Laue_measured_fraction_max 0.998
_diffrn_reflns_limit_h_max       16
_diffrn_reflns_limit_h_min       -16
_diffrn_reflns_limit_k_max       15
_diffrn_reflns_limit_k_min       -15
_diffrn_reflns_limit_l_max       18
_diffrn_reflns_limit_l_min       -18
_diffrn_reflns_number            35272
_diffrn_reflns_point_group_measured_fraction_full 1.000
_diffrn_reflns_point_group_measured_fraction_max 0.998
_diffrn_reflns_theta_full        25.242
_diffrn_reflns_theta_max         29.325
_diffrn_reflns_theta_min         2.415
_diffrn_ambient_temperature      120
_diffrn_detector_area_resol_mean ?
_diffrn_detector_type            'Bruker PHOTON 100 CMOS'
_diffrn_measured_fraction_theta_full 0.999
_diffrn_measured_fraction_theta_max 0.998
_diffrn_measurement_device       '3-circle area detector diffractometer'
_diffrn_measurement_device_type  'Bruker D8 Venture'
_diffrn_measurement_method       '\f and \w scans'
_diffrn_radiation_monochromator  'focusing mirrors'
_diffrn_radiation_probe          X-ray
_diffrn_radiation_type           MoK\a
_diffrn_radiation_wavelength     0.71073
_diffrn_source                   'ImuS microsource'
_diffrn_standards_number         0
_reflns_Friedel_coverage         0.997
_reflns_Friedel_fraction_full    1.000
_reflns_Friedel_fraction_max     0.998
_reflns_number_gt                8294
_reflns_number_total             9254
_reflns_special_details          
;
 Reflections were merged by SHELXL according to the crystal
 class for the calculation of statistics and refinement.
 
 _reflns_Friedel_fraction is defined as the number of unique
 Friedel pairs measured divided by the number that would be
 possible theoretically, ignoring centric projections and
 systematic absences.
;
_reflns_threshold_expression     'I > 2\s(I)'
_computing.bruker_data_scaling   'SADABS V2012/1 (Bruker AXS Inc.)'
_computing_cell_refinement       'SAINT v8.34A (Bruker, 2013)'
_computing_data_collection       'APEX2 v.2013.4_1 (Bruker, 2013)'
_computing_data_reduction        'SAINT v8.34A (Bruker, 2013)'
_computing_molecular_graphics    'Olex2 (Dolomanov et al., 2009)'
_computing_publication_material  'Olex2 (Dolomanov et al., 2009)'
_computing_structure_refinement  
'SHELXL 2014/7 multi-CPU version (Sheldrick, 2008)'
_computing_structure_solution    'SHELXS 2013/1 (Sheldrick, 2008)'
_refine_diff_density_max         0.501
_refine_diff_density_min         -0.634
_refine_diff_density_rms         0.064
_refine_ls_abs_structure_details 
;
 Refined as an inversion twin.
;
_refine_ls_abs_structure_Flack   0.39(10)
_refine_ls_extinction_coef       .
_refine_ls_extinction_method     none
_refine_ls_goodness_of_fit_ref   1.019
_refine_ls_hydrogen_treatment    mixed
_refine_ls_matrix_type           full
_refine_ls_number_parameters     553
_refine_ls_number_reflns         9254
_refine_ls_number_restraints     57
_refine_ls_R_factor_all          0.0535
_refine_ls_R_factor_gt           0.0459
_refine_ls_restrained_S_all      1.042
_refine_ls_shift/su_max          0.000
_refine_ls_shift/su_mean         0.000
_refine_ls_structure_factor_coef Fsqd
_refine_ls_weighting_details     
'w=1/[\s^2^(Fo^2^)+(0.0770P)^2^+0.7700P] where P=(Fo^2^+2Fc^2^)/3'
_refine_ls_weighting_scheme      calc
_refine_ls_wR_factor_gt          0.1211
_refine_ls_wR_factor_ref         0.1267
_refine_special_details          
;Refined as a 2-component inversion twin, BASF = 0.39(10). 
The CDCl~3~ molecule is disordered. The minor orientation (15%) 
comprises C(2S), D(2), Cl(6), Cl(7) and Cl(8). The major 
orientation includes C(1S) with D(1) and Cl(1) (85%), while 
two other Cl atoms are further disordered: Cl(2) and Cl(3) have 
occupancies of 70%, Cl(4) and Cl(5) of 15%. 
One trifluorophenyl group at B(1) shows a flipping disorder: 
C(4), C(5), C(6), F(2) and F(3) are disordered between positions 
A and B with occupancies refined to 57.8(8) and 42.2(8)%, 
respectively. Hydroxyl and amino H atoms - refall, other H atoms 
- riding model (constr).,Twin
;
_olex2_refinement_description    
;
1. Twinned data refinement
 Scales: 0.61(10) 0.39(10)
2. Fixed Uiso
 At 1.2 times of:
  All C(H) groups, All C(H,H) groups, All O(H) groups
3. Restrained distances
 C6A-C1 \\sim C6B-C1
 with sigma of 0.02
 C4A-C3 \\sim C4B-C3
 with sigma of 0.02
 F2A-C4A \\sim F2B-C4B
 with sigma of 0.02
 Cl4-C1S \\sim Cl2-C1S \\sim Cl3-C1S \\sim Cl5-C1S \\sim Cl1-C1S \\sim Cl8-C2S
\\sim Cl6-C2S \\sim Cl7-C2S
 with sigma of 0.02
 C6A-C5A \\sim C6B-C5B
 with sigma of 0.02
 C5A-C4A \\sim C5B-C4B
 with sigma of 0.02
 F3A-C5A \\sim F3B-C5B
 with sigma of 0.02
4. Uiso/Uaniso restraints and constraints
Uiso(C6A) = Uiso(C6B)
Uiso(C4B) = Uiso(C4A)
Uanis(F2A) = Uanis(F2B)
Uanis(F3A) = Uanis(F3B)
Uanis(C2S) = Uanis(C1S)
Uanis(C5B) = Uanis(C5A)
5. Rigid body (RIGU) restrains
 F1, C1, C2, C3, F2A, F3A, C4A, C5A, C6A, F2B, F3B, C4B, C5B, C6B
 with sigma for 1-2 distances of 0.004 and sigma for 1-3 distances of 0.004
6. Others
 Sof(F2B)=Sof(F3B)=Sof(C4B)=Sof(C5B)=Sof(C6B)=Sof(H6B)=1-FVAR(1)
 Sof(F2A)=Sof(F3A)=Sof(C4A)=Sof(C5A)=Sof(C6A)=Sof(H6A)=FVAR(1)
 Fixed Sof: Cl6(0.15) Cl7(0.15) Cl8(0.15) C2S(0.15) D2(0.15) C1S(0.85)
 D1(0.85) Cl1(0.85) Cl2(0.7) Cl3(0.7) Cl4(0.15) Cl5(0.15)
7.a Riding coordinates:
 C2S(D2), C1S(D1), C6A(H6A), C6B(H6B)
7.b Secondary CH2 refined with riding coordinates:
 C27(H27A,H27B), C28(H28A,H28B), C7(H7A,H7B), C8(H8A,H8B)
7.c Aromatic/amide H refined with riding coordinates:
 C16(H16), C20(H20), C22(H22), C26(H26), C2(H2), C10(H10), C14(H14)
;
_atom_sites_solution_hydrogens   mixed
_atom_sites_solution_primary     direct
_atom_sites_solution_secondary   ?
loop_
_atom_site_label
_atom_site_type_symbol
_atom_site_fract_x
_atom_site_fract_y
_atom_site_fract_z
_atom_site_U_iso_or_equiv
_atom_site_adp_type
_atom_site_occupancy
_atom_site_site_symmetry_order
_atom_site_calc_flag
_atom_site_refinement_flags_posn
_atom_site_refinement_flags_adp
_atom_site_refinement_flags_occupancy
_atom_site_disorder_assembly
_atom_site_disorder_group
Cl6 Cl -0.0838(10) 0.3964(11) 0.2501(10) 0.047(2) Uiso 0.15 1 d D . P A 3
Cl7 Cl -0.1780(9) 0.1702(8) 0.2722(19) 0.125(8) Uani 0.15 1 d D . P A 3
Cl8 Cl 0.0435(11) 0.2473(9) 0.4143(7) 0.072(3) Uani 0.15 1 d D . P A 3
C2S C -0.0476(19) 0.2452(19) 0.2934(19) 0.0496(13) Uani 0.15 1 d D . P A 3
D2 D -0.0006 0.2119 0.2419 0.060 Uiso 0.15 1 d R . P A 3
C1S C -0.0483(5) 0.2880(5) 0.3630(5) 0.0496(13) Uani 0.85 1 d D . P . .
D1 D -0.0159 0.3330 0.4260 0.060 Uiso 0.85 1 d R . P B 1
Cl1 Cl -0.0429(3) 0.3716(3) 0.2527(2) 0.1037(12) Uani 0.85 1 d D . P C 1
Cl2 Cl -0.1936(2) 0.2955(3) 0.3911(3) 0.0831(8) Uani 0.7 1 d D . P C 1
Cl3 Cl -0.0052(2) 0.14034(18) 0.36495(18) 0.0681(6) Uani 0.7 1 d D . P C 1
Cl4 Cl -0.1688(6) 0.2074(8) 0.3790(7) 0.0441(17) Uani 0.15 1 d D . P C 2
Cl5 Cl 0.0525(9) 0.1727(9) 0.3203(8) 0.057(2) Uiso 0.15 1 d D . P C 2
F7 F 0.5340(2) 1.16908(17) 0.17500(15) 0.0316(5) Uani 1 1 d . . . . .
F8 F 0.5406(2) 1.29059(16) 0.35434(16) 0.0291(5) Uani 1 1 d . . . . .
F9 F 0.58267(19) 1.16952(18) 0.53195(14) 0.0252(4) Uani 1 1 d . . . . .
F10 F 1.03479(18) 0.8811(3) 0.40980(19) 0.0415(6) Uani 1 1 d . . . . .
F11 F 1.0960(2) 0.6671(3) 0.4957(2) 0.0522(8) Uani 1 1 d . . . . .
F12 F 0.9341(2) 0.5006(3) 0.5237(2) 0.0475(7) Uani 1 1 d . . . . .
O2 O 0.53378(18) 0.71442(19) 0.41693(16) 0.0140(4) Uani 1 1 d . . . . .
H2C H 0.559(4) 0.675(4) 0.461(3) 0.017 Uiso 1 1 d R . . . .
N3 N 0.5932(2) 0.7190(2) 0.24470(18) 0.0106(4) Uani 1 1 d . . . . .
H3A H 0.526(3) 0.743(3) 0.215(2) 0.002(7) Uiso 1 1 d . . . . .
H3B H 0.655(4) 0.764(4) 0.202(4) 0.035(12) Uiso 1 1 d . . . . .
N4 N 0.5924(3) 0.4148(2) 0.1078(2) 0.0196(5) Uani 1 1 d . . . . .
H4A H 0.662(4) 0.394(4) 0.138(4) 0.027(11) Uiso 1 1 d . . . . .
H4B H 0.545(5) 0.379(5) 0.135(5) 0.051(16) Uiso 1 1 d . . . . .
C15 C 0.5969(2) 0.9178(2) 0.3535(2) 0.0114(5) Uani 1 1 d . . . . .
C16 C 0.5747(3) 0.9830(3) 0.2620(2) 0.0159(5) Uani 1 1 d . . . . .
H16 H 0.5723 0.9420 0.1984 0.019 Uiso 1 1 calc R . . . .
C17 C 0.5562(3) 1.1067(3) 0.2639(2) 0.0187(6) Uani 1 1 d . . . . .
C18 C 0.5587(3) 1.1697(3) 0.3536(2) 0.0185(6) Uani 1 1 d . . . . .
C19 C 0.5814(3) 1.1061(3) 0.4438(2) 0.0161(6) Uani 1 1 d . . . . .
C20 C 0.6003(2) 0.9826(3) 0.4450(2) 0.0135(5) Uani 1 1 d . . . . .
H20 H 0.6159 0.9412 0.5084 0.016 Uiso 1 1 calc R . . . .
C21 C 0.7516(2) 0.7423(3) 0.4037(2) 0.0135(5) Uani 1 1 d . . . . .
C22 C 0.8379(3) 0.8271(3) 0.3914(2) 0.0189(6) Uani 1 1 d . . . . .
H22 H 0.8180 0.9038 0.3616 0.023 Uiso 1 1 calc R . . . .
C23 C 0.9520(3) 0.7993(4) 0.4227(3) 0.0269(7) Uani 1 1 d . . . . .
C24 C 0.9842(3) 0.6912(4) 0.4665(3) 0.0335(9) Uani 1 1 d . . . . .
C25 C 0.9010(3) 0.6081(4) 0.4799(3) 0.0303(8) Uani 1 1 d . . . . .
C26 C 0.7857(3) 0.6312(3) 0.4489(2) 0.0201(6) Uani 1 1 d . . . . .
H26 H 0.7298 0.5714 0.4584 0.024 Uiso 1 1 calc R . . . .
C27 C 0.6018(3) 0.5851(2) 0.2334(2) 0.0141(5) Uani 1 1 d . . . . .
H27A H 0.5421 0.5455 0.2685 0.017 Uiso 1 1 calc R . . . .
H27B H 0.6777 0.5575 0.2668 0.017 Uiso 1 1 calc R . . . .
C28 C 0.5870(3) 0.5466(3) 0.1211(2) 0.0150(5) Uani 1 1 d . . . . .
H28A H 0.5121 0.5765 0.0875 0.018 Uiso 1 1 calc R . . . .
H28B H 0.6479 0.5851 0.0867 0.018 Uiso 1 1 calc R . . . .
B2 B 0.6181(3) 0.7717(3) 0.3612(2) 0.0104(5) Uani 1 1 d . . . . .
F1 F 0.31953(18) 0.33589(18) 0.07665(15) 0.0251(4) Uani 1 1 d . U . . .
F4 F -0.15455(18) 0.6673(3) 0.1763(2) 0.0440(7) Uani 1 1 d . . . . .
F5 F -0.1925(2) 0.8987(3) 0.1178(2) 0.0524(8) Uani 1 1 d . . . . .
F6 F -0.0124(2) 1.0521(2) 0.11094(19) 0.0447(7) Uani 1 1 d . . . . .
O1 O 0.35998(17) 0.78212(18) 0.19034(16) 0.0131(4) Uani 1 1 d . . . . .
H1 H 0.336(4) 0.830(4) 0.134(4) 0.032(11) Uiso 1 1 d . . . . .
N1 N 0.2996(2) 0.7820(2) 0.36277(18) 0.0109(4) Uani 1 1 d . . . . .
H1A H 0.370(4) 0.756(4) 0.383(4) 0.027(11) Uiso 1 1 d . . . . .
H1B H 0.253(3) 0.752(3) 0.398(3) 0.008(8) Uiso 1 1 d . . . . .
N2 N 0.3080(2) 1.0815(2) 0.5058(2) 0.0185(5) Uani 1 1 d . . . . .
H2A H 0.363(3) 1.123(4) 0.475(3) 0.016(9) Uiso 1 1 d . . . . .
H2B H 0.226(4) 1.114(4) 0.478(4) 0.033(12) Uiso 1 1 d . . . . .
C1 C 0.2792(2) 0.5853(2) 0.2511(2) 0.0128(5) Uani 1 1 d D U . . .
C2 C 0.2945(2) 0.5210(3) 0.1619(2) 0.0151(5) Uani 1 1 d . U . . .
H2 H 0.3006 0.5642 0.1005 0.018 Uiso 1 1 calc R . . . .
C3 C 0.3008(3) 0.3968(3) 0.1621(2) 0.0161(5) Uani 1 1 d D U . . .
C7 C 0.2956(2) 0.9151(2) 0.3781(2) 0.0116(5) Uani 1 1 d . . . . .
H7A H 0.2199 0.9460 0.3472 0.014 Uiso 1 1 calc R . . . .
H7B H 0.3551 0.9541 0.3423 0.014 Uiso 1 1 calc R . . . .
C8 C 0.3148(3) 0.9501(2) 0.4904(2) 0.0142(5) Uani 1 1 d . . . . .
H8A H 0.2565 0.9094 0.5264 0.017 Uiso 1 1 calc R . . . .
H8B H 0.3913 0.9209 0.5208 0.017 Uiso 1 1 calc R . . . .
C9 C 0.1412(2) 0.7765(3) 0.2021(2) 0.0139(5) Uani 1 1 d . . . . .
C10 C 0.0468(3) 0.6997(3) 0.2025(2) 0.0201(6) Uani 1 1 d . . . . .
H10 H 0.0583 0.6177 0.2232 0.024 Uiso 1 1 calc R . . . .
C11 C -0.0633(3) 0.7419(4) 0.1731(3) 0.0287(8) Uani 1 1 d . . . . .
C12 C -0.0842(3) 0.8592(4) 0.1434(3) 0.0327(9) Uani 1 1 d . . . . .
C13 C 0.0080(3) 0.9355(4) 0.1401(3) 0.0286(8) Uani 1 1 d . . . . .
C14 C 0.1191(3) 0.8964(3) 0.1680(2) 0.0185(6) Uani 1 1 d . . . . .
H14 H 0.1813 0.9506 0.1642 0.022 Uiso 1 1 calc R . . . .
B1 B 0.2710(3) 0.7326(3) 0.2447(2) 0.0114(5) Uani 1 1 d . . . . .
F2A F 0.2868(19) 0.2065(11) 0.249(3) 0.031(3) Uani 0.578(8) 1 d D U P D 1
F3A F 0.2424(7) 0.3258(5) 0.4175(4) 0.0411(14) Uani 0.578(8) 1 d D U P D 1
C4A C 0.2808(5) 0.3288(6) 0.2467(5) 0.0166(8) Uiso 0.578(8) 1 d D U P D 1
C5A C 0.2613(9) 0.3912(9) 0.3339(8) 0.023(2) Uani 0.578(8) 1 d D U P D 1
C6A C 0.2567(5) 0.5163(5) 0.3358(4) 0.0135(8) Uiso 0.578(8) 1 d D U P D 1
H6A H 0.2370 0.5563 0.3949 0.016 Uiso 0.578(8) 1 d R . P D 1
F2B F 0.312(3) 0.2100(16) 0.246(4) 0.031(3) Uani 0.422(8) 1 d D U P D 2
F3B F 0.3051(10) 0.3288(7) 0.4264(6) 0.0411(14) Uani 0.422(8) 1 d D U P D 2
C4B C 0.3063(8) 0.3318(8) 0.2494(7) 0.0166(8) Uiso 0.422(8) 1 d D U P D 2
C5B C 0.2975(14) 0.3943(12) 0.3380(11) 0.023(2) Uani 0.422(8) 1 d D U P D 2
C6B C 0.2917(8) 0.5178(7) 0.3424(6) 0.0135(8) Uiso 0.422(8) 1 d D U P D 2
H6B H 0.2916 0.5580 0.4061 0.016 Uiso 0.422(8) 1 d R . P D 2

loop_
_atom_site_aniso_label
_atom_site_aniso_U_11
_atom_site_aniso_U_22
_atom_site_aniso_U_33
_atom_site_aniso_U_23
_atom_site_aniso_U_13
_atom_site_aniso_U_12
Cl7 0.041(5) 0.030(4) 0.32(3) 0.010(8) 0.073(10) -0.010(4)
Cl8 0.107(8) 0.068(6) 0.044(4) 0.024(4) 0.020(5) 0.063(6)
C2S 0.049(3) 0.044(3) 0.055(3) -0.001(2) 0.006(3) -0.010(2)
C1S 0.049(3) 0.044(3) 0.055(3) -0.001(2) 0.006(3) -0.010(2)
Cl1 0.116(2) 0.100(2) 0.0861(16) 0.0565(15) -0.0208(17) -0.0567(19)
Cl2 0.0445(11) 0.091(2) 0.113(2) -0.0112(15) 0.0096(11) -0.0200(12)
Cl3 0.0903(16) 0.0470(9) 0.0625(12) -0.0036(9) -0.0085(11) 0.0071(10)
Cl4 0.026(3) 0.039(4) 0.070(5) 0.017(3) 0.017(3) -0.014(3)
F7 0.0639(15) 0.0146(8) 0.0147(9) 0.0047(7) -0.0012(9) -0.0007(9)
F8 0.0476(13) 0.0105(8) 0.0275(10) -0.0021(7) -0.0019(9) 0.0042(8)
F9 0.0394(12) 0.0194(9) 0.0156(9) -0.0093(7) -0.0005(8) 0.0057(8)
F10 0.0155(9) 0.0744(18) 0.0358(12) -0.0124(12) 0.0070(8) -0.0173(11)
F11 0.0144(10) 0.105(2) 0.0362(13) 0.0094(14) 0.0003(9) 0.0208(12)
F12 0.0410(13) 0.0580(16) 0.0437(14) 0.0238(12) 0.0063(11) 0.0326(12)
O2 0.0136(9) 0.0161(9) 0.0124(9) 0.0053(8) 0.0015(7) -0.0002(7)
N3 0.0110(10) 0.0102(10) 0.0106(10) -0.0010(8) 0.0014(8) 0.0001(8)
N4 0.0254(14) 0.0141(11) 0.0202(13) -0.0043(10) 0.0061(11) -0.0046(10)
C15 0.0107(11) 0.0110(11) 0.0126(12) -0.0002(9) 0.0016(9) -0.0015(9)
C16 0.0234(14) 0.0122(12) 0.0119(12) -0.0027(9) 0.0016(10) -0.0027(10)
C17 0.0282(15) 0.0148(13) 0.0122(13) 0.0039(10) -0.0005(11) -0.0015(11)
C18 0.0241(15) 0.0096(11) 0.0210(14) -0.0032(10) -0.0001(11) 0.0007(10)
C19 0.0183(13) 0.0175(13) 0.0120(13) -0.0068(10) 0.0000(10) 0.0005(10)
C20 0.0132(12) 0.0154(12) 0.0114(12) 0.0002(10) -0.0002(9) 0.0013(10)
C21 0.0117(11) 0.0176(13) 0.0112(12) -0.0025(10) 0.0011(9) 0.0015(10)
C22 0.0132(13) 0.0273(15) 0.0164(14) -0.0055(11) 0.0022(10) -0.0030(11)
C23 0.0138(13) 0.049(2) 0.0183(15) -0.0088(14) 0.0051(11) -0.0051(14)
C24 0.0121(13) 0.068(3) 0.0192(15) -0.0020(16) -0.0010(11) 0.0111(15)
C25 0.0257(16) 0.047(2) 0.0184(15) 0.0099(14) 0.0043(12) 0.0194(15)
C26 0.0192(14) 0.0266(15) 0.0150(13) 0.0029(11) 0.0041(10) 0.0080(12)
C27 0.0182(13) 0.0107(12) 0.0136(13) -0.0016(9) 0.0032(10) 0.0001(10)
C28 0.0191(13) 0.0130(12) 0.0131(13) -0.0034(10) 0.0028(10) -0.0017(10)
B2 0.0125(13) 0.0093(12) 0.0094(13) 0.0005(10) 0.0010(10) 0.0003(10)
F1 0.0340(11) 0.0228(9) 0.0185(9) -0.0102(7) 0.0030(8) 0.0046(8)
F4 0.0135(9) 0.0705(18) 0.0486(15) -0.0244(13) 0.0065(9) -0.0152(10)
F5 0.0193(10) 0.097(2) 0.0382(13) -0.0073(13) -0.0069(9) 0.0273(13)
F6 0.0503(14) 0.0479(14) 0.0359(13) 0.0204(11) 0.0053(10) 0.0334(12)
O1 0.0110(9) 0.0155(9) 0.0126(9) 0.0047(7) 0.0012(7) 0.0006(7)
N1 0.0129(11) 0.0097(10) 0.0103(11) 0.0002(8) 0.0017(9) -0.0005(8)
N2 0.0258(14) 0.0131(11) 0.0175(12) -0.0041(9) 0.0067(10) -0.0025(10)
C1 0.0144(12) 0.0117(12) 0.0122(12) -0.0006(10) 0.0012(9) 0.0009(9)
C2 0.0156(13) 0.0152(13) 0.0146(13) -0.0011(10) 0.0019(10) 0.0001(10)
C3 0.0155(13) 0.0163(13) 0.0158(13) -0.0073(10) -0.0007(10) 0.0007(10)
C7 0.0152(12) 0.0083(11) 0.0110(12) -0.0006(9) 0.0009(9) -0.0002(9)
C8 0.0181(13) 0.0124(12) 0.0121(12) -0.0012(10) 0.0024(10) 0.0004(10)
C9 0.0130(12) 0.0191(13) 0.0093(12) -0.0015(10) 0.0002(9) 0.0012(10)
C10 0.0168(13) 0.0258(15) 0.0179(14) -0.0069(11) 0.0032(11) -0.0032(11)
C11 0.0104(13) 0.054(2) 0.0222(16) -0.0139(15) 0.0026(11) -0.0056(14)
C12 0.0160(15) 0.063(3) 0.0181(15) -0.0062(15) -0.0018(12) 0.0158(15)
C13 0.0287(17) 0.041(2) 0.0164(14) 0.0072(13) 0.0026(12) 0.0204(15)
C14 0.0189(14) 0.0240(14) 0.0125(13) 0.0041(11) 0.0017(10) 0.0061(11)
B1 0.0114(13) 0.0113(12) 0.0112(13) -0.0011(10) -0.0003(10) 0.0004(10)
F2A 0.051(10) 0.0085(10) 0.035(2) -0.0023(13) 0.011(7) 0.001(3)
F3A 0.088(4) 0.0140(11) 0.0251(16) 0.0073(10) 0.021(3) 0.001(3)
C5A 0.042(7) 0.0119(15) 0.0182(18) 0.0033(13) 0.010(3) -0.002(3)
F2B 0.051(10) 0.0085(10) 0.035(2) -0.0023(13) 0.011(7) 0.001(3)
F3B 0.088(4) 0.0140(11) 0.0251(16) 0.0073(10) 0.021(3) 0.001(3)
C5B 0.042(7) 0.0119(15) 0.0182(18) 0.0033(13) 0.010(3) -0.002(3)

_geom_special_details            
;
 All esds (except the esd in the dihedral angle between two l.s. planes)
 are estimated using the full covariance matrix.  The cell esds are taken
 into account individually in the estimation of esds in distances, angles
 and torsion angles; correlations between esds in cell parameters are only
 used when they are defined by crystal symmetry.  An approximate (isotropic)
 treatment of cell esds is used for estimating esds involving l.s. planes.
;
loop_
_geom_bond_atom_site_label_1
_geom_bond_atom_site_label_2
_geom_bond_distance
_geom_bond_site_symmetry_2
_geom_bond_publ_flag
Cl6 C2S 1.796(19) . ?
Cl7 C2S 1.732(18) . ?
Cl8 C2S 1.805(18) . ?
C1S Cl1 1.731(6) . ?
C1S Cl2 1.795(6) . ?
C1S Cl3 1.704(6) . ?
C1S Cl4 1.708(8) . ?
C1S Cl5 1.873(10) . ?
F7 C17 1.356(3) . ?
F8 C18 1.351(3) . ?
F9 C19 1.356(3) . ?
F10 C23 1.354(4) . ?
F11 C24 1.347(4) . ?
F12 C25 1.354(4) . ?
O2 B2 1.451(4) . ?
N3 C27 1.489(3) . ?
N3 B2 1.635(4) . ?
N4 C28 1.466(4) . ?
C15 C16 1.402(4) . ?
C15 C20 1.398(4) . ?
C15 B2 1.631(4) . ?
C16 C17 1.382(4) . ?
C17 C18 1.370(4) . ?
C18 C19 1.378(4) . ?
C19 C20 1.379(4) . ?
C21 C22 1.404(4) . ?
C21 C26 1.398(4) . ?
C21 B2 1.630(4) . ?
C22 C23 1.386(5) . ?
C23 C24 1.357(6) . ?
C24 C25 1.369(6) . ?
C25 C26 1.388(4) . ?
C27 C28 1.531(4) . ?
F1 C3 1.355(3) . ?
F4 C11 1.356(4) . ?
F5 C12 1.347(4) . ?
F6 C13 1.354(4) . ?
O1 B1 1.447(4) . ?
N1 C7 1.483(3) . ?
N1 B1 1.645(4) . ?
N2 C8 1.467(4) . ?
C1 C2 1.406(4) . ?
C1 B1 1.629(4) . ?
C1 C6A 1.404(6) . ?
C1 C6B 1.408(8) . ?
C2 C3 1.371(4) . ?
C3 C4A 1.389(7) . ?
C3 C4B 1.351(9) . ?
C7 C8 1.521(4) . ?
C9 C10 1.396(4) . ?
C9 C14 1.410(4) . ?
C9 B1 1.630(4) . ?
C10 C11 1.383(5) . ?
C11 C12 1.365(6) . ?
C12 C13 1.376(6) . ?
C13 C14 1.380(4) . ?
F2A C4A 1.351(12) . ?
F3A C5A 1.360(9) . ?
C4A C5A 1.385(10) . ?
C5A C6A 1.381(10) . ?
F2B C4B 1.345(17) . ?
F3B C5B 1.365(14) . ?
C4B C5B 1.373(15) . ?
C5B C6B 1.364(14) . ?

loop_
_geom_angle_atom_site_label_1
_geom_angle_atom_site_label_2
_geom_angle_atom_site_label_3
_geom_angle
_geom_angle_site_symmetry_1
_geom_angle_site_symmetry_3
_geom_angle_publ_flag
Cl6 C2S Cl8 111.1(12) . . ?
Cl7 C2S Cl6 102.9(12) . . ?
Cl7 C2S Cl8 124.1(17) . . ?
Cl1 C1S Cl2 106.7(4) . . ?
Cl3 C1S Cl1 118.6(4) . . ?
Cl3 C1S Cl2 109.2(3) . . ?
Cl4 C1S Cl5 104.5(5) . . ?
C27 N3 B2 116.1(2) . . ?
C16 C15 B2 124.8(2) . . ?
C20 C15 C16 117.6(2) . . ?
C20 C15 B2 117.6(2) . . ?
C17 C16 C15 120.2(3) . . ?
F7 C17 C16 119.9(3) . . ?
F7 C17 C18 118.1(3) . . ?
C18 C17 C16 122.0(3) . . ?
F8 C18 C17 121.4(3) . . ?
F8 C18 C19 120.7(3) . . ?
C17 C18 C19 118.0(3) . . ?
F9 C19 C18 117.3(3) . . ?
F9 C19 C20 121.0(3) . . ?
C18 C19 C20 121.7(3) . . ?
C19 C20 C15 120.5(3) . . ?
C22 C21 B2 120.4(3) . . ?
C26 C21 C22 117.5(3) . . ?
C26 C21 B2 122.1(3) . . ?
C23 C22 C21 120.3(3) . . ?
F10 C23 C22 119.9(4) . . ?
F10 C23 C24 118.2(3) . . ?
C24 C23 C22 121.9(3) . . ?
F11 C24 C23 120.3(4) . . ?
F11 C24 C25 121.1(4) . . ?
C23 C24 C25 118.5(3) . . ?
F12 C25 C24 118.1(3) . . ?
F12 C25 C26 120.2(4) . . ?
C24 C25 C26 121.7(3) . . ?
C25 C26 C21 120.1(3) . . ?
N3 C27 C28 111.8(2) . . ?
N4 C28 C27 112.9(2) . . ?
O2 B2 N3 105.7(2) . . ?
O2 B2 C15 110.6(2) . . ?
O2 B2 C21 115.4(2) . . ?
C15 B2 N3 106.5(2) . . ?
C21 B2 N3 107.6(2) . . ?
C21 B2 C15 110.5(2) . . ?
C7 N1 B1 116.8(2) . . ?
C2 C1 B1 118.2(2) . . ?
C2 C1 C6B 116.1(4) . . ?
C6A C1 C2 116.8(3) . . ?
C6A C1 B1 124.5(3) . . ?
C6B C1 B1 124.8(4) . . ?
C3 C2 C1 120.9(3) . . ?
F1 C3 C2 120.5(3) . . ?
F1 C3 C4A 117.6(4) . . ?
C2 C3 C4A 121.8(4) . . ?
C4B C3 F1 116.8(5) . . ?
C4B C3 C2 121.9(5) . . ?
N1 C7 C8 112.3(2) . . ?
N2 C8 C7 112.4(2) . . ?
C10 C9 C14 117.1(3) . . ?
C10 C9 B1 121.9(3) . . ?
C14 C9 B1 120.9(3) . . ?
C11 C10 C9 120.7(3) . . ?
F4 C11 C10 120.2(4) . . ?
F4 C11 C12 118.0(3) . . ?
C12 C11 C10 121.8(3) . . ?
F5 C12 C11 120.5(4) . . ?
F5 C12 C13 121.1(4) . . ?
C11 C12 C13 118.4(3) . . ?
F6 C13 C12 118.5(3) . . ?
F6 C13 C14 120.0(4) . . ?
C12 C13 C14 121.4(3) . . ?
C13 C14 C9 120.5(3) . . ?
O1 B1 N1 105.8(2) . . ?
O1 B1 C1 111.1(2) . . ?
O1 B1 C9 114.9(2) . . ?
C1 B1 N1 106.1(2) . . ?
C1 B1 C9 111.1(2) . . ?
C9 B1 N1 107.3(2) . . ?
F2A C4A C3 122.8(15) . . ?
F2A C4A C5A 119.5(16) . . ?
C5A C4A C3 117.6(6) . . ?
F3A C5A C4A 118.2(8) . . ?
F3A C5A C6A 120.3(8) . . ?
C6A C5A C4A 121.4(8) . . ?
C5A C6A C1 121.0(5) . . ?
C3 C4B C5B 117.3(9) . . ?
F2B C4B C3 120(2) . . ?
F2B C4B C5B 123(2) . . ?
F3B C5B C4B 117.2(11) . . ?
C6B C5B F3B 119.3(11) . . ?
C6B C5B C4B 123.2(11) . . ?
C5B C6B C1 119.4(8) . . ?

loop_
_geom_hbond_atom_site_label_D
_geom_hbond_atom_site_label_H
_geom_hbond_atom_site_label_A
_geom_hbond_distance_DH
_geom_hbond_distance_HA
_geom_hbond_distance_DA
_geom_hbond_angle_DHA
_geom_hbond_site_symmetry_A
C1S D1 F12 1.00 2.37 3.185(7) 138.1 1_455
O2 H2C N4 0.75(5) 2.17(5) 2.900(3) 164(4) 2_565
N3 H3A O1 0.87(3) 1.99(3) 2.830(3) 162(3) .
N4 H4B F7 0.80(6) 2.38(6) 2.958(3) 130(5) 1_545
O1 H1 N2 0.93(5) 1.94(5) 2.862(3) 170(5) 2_574
N1 H1A O2 0.89(5) 1.97(5) 2.852(3) 173(4) .
N1 H1B F1 0.83(4) 2.58(4) 3.089(3) 121(3) 2_565
C7 H7A F10 0.99 2.53 3.167(3) 122.2 1_455

_shelx_SHELXL_version_number     2014/7
_olex2_submission_special_instructions 'No special instructions were received'
loop_
_twin_individual_id
_twin_individual_mass_fraction_refined
1 0.61(10)
2 0.39(10)

_iucr_refine_instructions_details 
;
    15srv104.res created by SHELXL-2014/7

TITL 15srv104 in Pc #7
REM reset to Pc #7
CELL 0.71073 11.75 11.0269 13.1973 90 97.3307 90
ZERR 4 0.0005 0.0004 0.0005 0 0.0014 0
LATT -1
SYMM +X,-Y,0.5+Z
SFAC C H B Cl D F N O
UNIT 58 52 4 6 2 24 8 4
EQIV $1 +X,2-Y,-0.5+Z
EQIV $2 +X,1-Y,0.5+Z
EQIV $3 +X,-1+Y,+Z
EQIV $4 -1+X,+Y,+Z
SADI C6A C1 C6B C1
SADI C4A C3 C4B C3
SADI F2A C4A F2B C4B
SADI Cl4 C1S Cl2 C1S Cl3 C1S Cl5 C1S Cl1 C1S Cl8 C2S Cl6 C2S Cl7 C2S
SADI C6A C5A C6B C5B
SADI C5A C4A C5B C4B
SADI F3A C5A F3B C5B
RIGU F1 C1 C2 C3 F2A > C6B
EADP C6A C6B
EADP C4B C4A
EADP F2A F2B
EADP F3A F3B
EADP C2S C1S
EADP C5B C5A
 
L.S. 7
PLAN  7
SIZE 0.274 0.336 0.481
TEMP -153.15
HTAB O1 N2_$1
HTAB N1 O2
HTAB O2 N4_$2
HTAB N3 O1
HTAB N1 F1_$2
HTAB N4 F7_$3
HTAB C1S F12_$4
HTAB C7 F10_$4
FREE Cl8 C1S
FREE Cl7 C1S
FREE C2S C1S
FREE Cl6 C1S
BIND Cl4 C1S
BOND
fmap 2
acta
TWIN -1 0 0 0 -1 0 0 0 -1 2
REM <olex2.extras>
REM <HklSrc "%.\\15srv104.hkl">
REM </olex2.extras>
 
WGHT    0.077000    0.770000
BASF   0.38902
FVAR       0.12600   0.57834
PART 3
CL6   4   -0.083823    0.396435    0.250124    10.15000    0.04748
 
CL7   4   -0.178016    0.170153    0.272229    10.15000    0.04142    0.02975 =
         0.31807    0.00973    0.07306   -0.01012
CL8   4    0.043467    0.247281    0.414348    10.15000    0.10669    0.06817 =
         0.04436    0.02417    0.02041    0.06307
C2S   1   -0.047643    0.245233    0.293425    10.15000    0.04861    0.04445 =
         0.05541   -0.00112    0.00552   -0.01025
AFIX   3
D2    5   -0.000563    0.211893    0.241915    10.15000   -1.20000
AFIX   0
 
PART 0
C1S   1   -0.048263    0.288019    0.363046    10.85000    0.04861    0.04445 =
         0.05541   -0.00112    0.00552   -0.01025
PART 1
AFIX   3
D1    5   -0.015873    0.332959    0.425996    10.85000   -1.20000
AFIX   0
 
CL1   4   -0.042925    0.371564    0.252705    10.85000    0.11619    0.10016 =
         0.08610    0.05647   -0.02081   -0.05670
CL2   4   -0.193600    0.295492    0.391084    10.70000    0.04455    0.09142 =
         0.11327   -0.01119    0.00960   -0.02000
CL3   4   -0.005243    0.140335    0.364948    10.70000    0.09025    0.04701 =
         0.06246   -0.00362   -0.00846    0.00714
PART 0
PART 2
CL4   4   -0.168782    0.207378    0.378970    10.15000    0.02637    0.03913 =
         0.06960    0.01750    0.01651   -0.01425
 
CL5   4    0.052529    0.172699    0.320288    10.15000    0.05721
PART 0
F7    6    0.534018    1.169084    0.175005    11.00000    0.06391    0.01462 =
         0.01468    0.00466   -0.00120   -0.00066
F8    6    0.540581    1.290594    0.354339    11.00000    0.04759    0.01048 =
         0.02747   -0.00208   -0.00187    0.00419
F9    6    0.582673    1.169518    0.531955    11.00000    0.03943    0.01936 =
         0.01565   -0.00933   -0.00046    0.00570
F10   6    1.034795    0.881119    0.409800    11.00000    0.01546    0.07439 =
         0.03576   -0.01241    0.00701   -0.01734
F11   6    1.095999    0.667081    0.495717    11.00000    0.01440    0.10516 =
         0.03623    0.00942    0.00031    0.02084
F12   6    0.934088    0.500573    0.523713    11.00000    0.04101    0.05797 =
         0.04373    0.02379    0.00626    0.03256
O2    8    0.533785    0.714416    0.416933    11.00000    0.01364    0.01607 =
         0.01236    0.00534    0.00153   -0.00016
H2C   2    0.559090    0.675312    0.460979    11.00000   -1.20000
N3    7    0.593213    0.719040    0.244697    11.00000    0.01102    0.01025 =
         0.01058   -0.00102    0.00140    0.00012
H3A   2    0.526344    0.743415    0.215440    11.00000    0.00187
H3B   2    0.654997    0.764413    0.202378    11.00000    0.03465
N4    7    0.592422    0.414782    0.107834    11.00000    0.02538    0.01407 =
         0.02024   -0.00433    0.00610   -0.00456
H4A   2    0.662451    0.394345    0.137733    11.00000    0.02687
H4B   2    0.545097    0.378879    0.135221    11.00000    0.05068
C15   1    0.596885    0.917778    0.353547    11.00000    0.01068    0.01101 =
         0.01264   -0.00024    0.00165   -0.00152
C16   1    0.574698    0.982980    0.261977    11.00000    0.02337    0.01219 =
         0.01193   -0.00267    0.00163   -0.00271
AFIX  43
H16   2    0.572345    0.942007    0.198421    11.00000   -1.20000
AFIX   0
C17   1    0.556237    1.106685    0.263878    11.00000    0.02821    0.01480 =
         0.01219    0.00392   -0.00052   -0.00147
C18   1    0.558740    1.169664    0.353622    11.00000    0.02414    0.00963 =
         0.02104   -0.00324   -0.00014    0.00071
C19   1    0.581403    1.106051    0.443802    11.00000    0.01827    0.01747 =
         0.01197   -0.00679    0.00004    0.00052
C20   1    0.600345    0.982580    0.444970    11.00000    0.01316    0.01535 =
         0.01139    0.00019   -0.00018    0.00130
AFIX  43
H20   2    0.615864    0.941239    0.508384    11.00000   -1.20000
AFIX   0
C21   1    0.751600    0.742284    0.403678    11.00000    0.01166    0.01760 =
         0.01121   -0.00250    0.00110    0.00149
C22   1    0.837874    0.827093    0.391441    11.00000    0.01317    0.02733 =
         0.01641   -0.00548    0.00223   -0.00301
AFIX  43
H22   2    0.817973    0.903833    0.361584    11.00000   -1.20000
AFIX   0
C23   1    0.951969    0.799323    0.422739    11.00000    0.01384    0.04938 =
         0.01832   -0.00883    0.00513   -0.00507
C24   1    0.984239    0.691236    0.466460    11.00000    0.01208    0.06834 =
         0.01921   -0.00198   -0.00105    0.01109
C25   1    0.900979    0.608101    0.479877    11.00000    0.02565    0.04720 =
         0.01836    0.00990    0.00433    0.01938
C26   1    0.785660    0.631207    0.448896    11.00000    0.01917    0.02662 =
         0.01503    0.00289    0.00409    0.00801
AFIX  43
H26   2    0.729765    0.571447    0.458430    11.00000   -1.20000
AFIX   0
C27   1    0.601850    0.585129    0.233448    11.00000    0.01820    0.01071 =
         0.01360   -0.00159    0.00321    0.00011
AFIX  23
H27A  2    0.542110    0.545493    0.268467    11.00000   -1.20000
H27B  2    0.677664    0.557491    0.266798    11.00000   -1.20000
AFIX   0
C28   1    0.587032    0.546610    0.121091    11.00000    0.01912    0.01302 =
         0.01314   -0.00337    0.00285   -0.00171
AFIX  23
H28A  2    0.512094    0.576453    0.087548    11.00000   -1.20000
H28B  2    0.647870    0.585108    0.086694    11.00000   -1.20000
AFIX   0
B2    3    0.618095    0.771679    0.361209    11.00000    0.01253    0.00926 =
         0.00940    0.00045    0.00103    0.00028
 
F1    6    0.319526    0.335888    0.076653    11.00000    0.03395    0.02284 =
         0.01852   -0.01024    0.00300    0.00460
F4    6   -0.154547    0.667303    0.176263    11.00000    0.01352    0.07053 =
         0.04865   -0.02444    0.00654   -0.01518
F5    6   -0.192544    0.898740    0.117798    11.00000    0.01930    0.09686 =
         0.03817   -0.00733   -0.00689    0.02725
F6    6   -0.012421    1.052077    0.110938    11.00000    0.05034    0.04794 =
         0.03585    0.02038    0.00531    0.03345
O1    8    0.359983    0.782121    0.190337    11.00000    0.01104    0.01548 =
         0.01259    0.00466    0.00123    0.00063
H1    2    0.336055    0.829814    0.133863    11.00000    0.03215
N1    7    0.299640    0.782000    0.362769    11.00000    0.01286    0.00971 =
         0.01031    0.00022    0.00171   -0.00055
H1A   2    0.370196    0.755528    0.382657    11.00000    0.02715
H1B   2    0.252924    0.752092    0.397736    11.00000    0.00821
N2    7    0.307965    1.081484    0.505771    11.00000    0.02579    0.01310 =
         0.01747   -0.00414    0.00665   -0.00249
H2A   2    0.362542    1.123480    0.474782    11.00000    0.01602
H2B   2    0.226468    1.114338    0.478259    11.00000    0.03311
C1    1    0.279234    0.585280    0.251129    11.00000    0.01443    0.01172 =
         0.01225   -0.00062    0.00115    0.00091
C2    1    0.294509    0.520977    0.161865    11.00000    0.01559    0.01518 =
         0.01463   -0.00111    0.00189    0.00014
AFIX  43
H2    2    0.300567    0.564161    0.100495    11.00000   -1.20000
AFIX   0
 
C3    1    0.300785    0.396796    0.162148    11.00000    0.01553    0.01628 =
         0.01580   -0.00734   -0.00074    0.00073
C7    1    0.295568    0.915084    0.378052    11.00000    0.01523    0.00832 =
         0.01097   -0.00059    0.00093   -0.00022
AFIX  23
H7A   2    0.219903    0.946006    0.347200    11.00000   -1.20000
H7B   2    0.355097    0.954052    0.342342    11.00000   -1.20000
AFIX   0
 
C8    1    0.314829    0.950053    0.490399    11.00000    0.01812    0.01237 =
         0.01214   -0.00115    0.00236    0.00038
AFIX  23
H8A   2    0.256511    0.909378    0.526437    11.00000   -1.20000
H8B   2    0.391327    0.920929    0.520812    11.00000   -1.20000
AFIX   0
 
C9    1    0.141239    0.776469    0.202081    11.00000    0.01296    0.01913 =
         0.00926   -0.00149    0.00015    0.00118
C10   1    0.046817    0.699741    0.202521    11.00000    0.01680    0.02580 =
         0.01790   -0.00692    0.00317   -0.00319
AFIX  43
H10   2    0.058325    0.617671    0.223225    11.00000   -1.20000
AFIX   0
 
C11   1   -0.063301    0.741894    0.173143    11.00000    0.01044    0.05360 =
         0.02224   -0.01395    0.00262   -0.00565
C12   1   -0.084185    0.859245    0.143385    11.00000    0.01598    0.06311 =
         0.01812   -0.00618   -0.00180    0.01584
C13   1    0.007975    0.935549    0.140111    11.00000    0.02866    0.04067 =
         0.01641    0.00725    0.00259    0.02043
C14   1    0.119138    0.896369    0.168019    11.00000    0.01887    0.02398 =
         0.01248    0.00415    0.00173    0.00612
AFIX  43
H14   2    0.181251    0.950636    0.164242    11.00000   -1.20000
AFIX   0
 
B1    3    0.271045    0.732624    0.244656    11.00000    0.01140    0.01125 =
         0.01117   -0.00107   -0.00026    0.00042
PART 1
F2A   6    0.286817    0.206533    0.248781    21.00000    0.05091    0.00853 =
         0.03549   -0.00226    0.01143    0.00146
 
F3A   6    0.242411    0.325794    0.417533    21.00000    0.08768    0.01400 =
         0.02511    0.00726    0.02078    0.00056
C4A   1    0.280778    0.328831    0.246672    21.00000    0.01657
C5A   1    0.261314    0.391200    0.333945    21.00000    0.04169    0.01185 =
         0.01823    0.00328    0.01022   -0.00205
C6A   1    0.256706    0.516329    0.335764    21.00000    0.01347
AFIX   3
H6A   2    0.237016    0.556339    0.394854    21.00000   -1.20000
AFIX   0
 
PART 0
PART 2
F2B   6    0.311799    0.210019    0.245971   -21.00000    0.05091    0.00853 =
         0.03549   -0.00226    0.01143    0.00146
 
F3B   6    0.305096    0.328768    0.426360   -21.00000    0.08768    0.01400 =
         0.02511    0.00726    0.02078    0.00056
C4B   1    0.306330    0.331796    0.249416   -21.00000    0.01657
C5B   1    0.297540    0.394339    0.338003   -21.00000    0.04169    0.01185 =
         0.01823    0.00328    0.01022   -0.00205
C6B   1    0.291717    0.517762    0.342414   -21.00000    0.01347
AFIX   3
H6B   2    0.291627    0.558032    0.406064   -21.00000   -1.20000
AFIX   0
HKLF 4
 
REM  15srv104 in Pc #7
REM R1 =  0.0459 for    8294 Fo > 4sig(Fo)  and  0.0535 for all    9254 data
REM    553 parameters refined using     57 restraints
 
END  
     
WGHT      0.0773      0.7684 

REM Highest difference peak  0.501,  deepest hole -0.634,  1-sigma level  0.064
Q1    1  -0.1859  0.2195  0.2006  11.00000  0.05    0.50
Q2    1  -0.1561  0.1617  0.3857  11.00000  0.05    0.42
Q3    1  -0.1821  0.2144  0.3221  11.00000  0.05    0.39
Q4    1   0.0624  0.2815  0.4127  11.00000  0.05    0.38
Q5    1  -0.0215  0.2185  0.4082  11.00000  0.05    0.38
Q6    1  -0.1788  0.3227  0.3260  11.00000  0.05    0.37
Q7    1   0.0728  0.2524  0.4278  11.00000  0.05    0.37

;
####################################################################### 
# 
# This file contains crystal structure data downloaded from the 
# Cambridge Structural Database (CSD) hosted by the Cambridge 
# Crystallographic Data Centre (CCDC).
# 
# Full information about CCDC data access policies and citation 
# guidelines are available at http://www.ccdc.cam.ac.uk/access/V1 
# 
# Audit and citation data items may have been added by the CCDC. 
# Please retain this information to preserve the provenance of 
# this file and to allow appropriate attribution of the data. 
# 
#######################################################################

data_10a_15srv091
_database_code_depnum_ccdc_archive 'CCDC 1551620'
_audit_update_record             
;
2017-07-17 deposited with the CCDC.
2018-01-02 downloaded from the CCDC.
;

_audit_creation_date             2015-03-31
_audit_creation_method           
;
Olex2 1.2-beta
(compiled 2015.01.26 svn.r3150 for OlexSys, GUI svn.r4998)
;

_chemical_name_common            ?
_chemical_name_systematic        
' 3,4,5-Trifluorophenylboroxine -- benzylamine complex '
_chemical_formula_moiety         'C25 H15 B3 F9 N O3'
_chemical_formula_sum            'C25 H15 B3 F9 N O3'
_chemical_formula_weight         580.81
_chemical_melting_point          479(1)
loop_
_atom_type_symbol
_atom_type_description
_atom_type_scat_dispersion_real
_atom_type_scat_dispersion_imag
_atom_type_scat_source
C C 0.0033 0.0016 'International Tables Vol C Tables 4.2.6.8 and 6.1.1.4'
H H 0.0000 0.0000 'International Tables Vol C Tables 4.2.6.8 and 6.1.1.4'
B B 0.0013 0.0007 'International Tables Vol C Tables 4.2.6.8 and 6.1.1.4'
N N 0.0061 0.0033 'International Tables Vol C Tables 4.2.6.8 and 6.1.1.4'
O O 0.0106 0.0060 'International Tables Vol C Tables 4.2.6.8 and 6.1.1.4'
F F 0.0171 0.0103 'International Tables Vol C Tables 4.2.6.8 and 6.1.1.4'

_shelx_space_group_comment       
;
The symmetry employed for this shelxl refinement is uniquely defined
by the following loop, which should always be used as a source of
symmetry information in preference to the above space-group names.
They are only intended as comments.
;
_space_group_crystal_system      triclinic
_space_group_IT_number           2
_space_group_name_H-M_alt        'P -1'
_space_group_name_Hall           '-P 1'
loop_
_space_group_symop_operation_xyz
'x, y, z'
'-x, -y, -z'

_cell_length_a                   10.3720(5)
_cell_length_b                   11.1795(5)
_cell_length_c                   12.3123(6)
_cell_angle_alpha                106.5448(14)
_cell_angle_beta                 111.4917(14)
_cell_angle_gamma                96.8493(15)
_cell_volume                     1232.74(10)
_cell_formula_units_Z            2
_cell_measurement_reflns_used    9217
_cell_measurement_temperature    120
_cell_measurement_theta_max      30.12
_cell_measurement_theta_min      2.54
_shelx_estimated_absorpt_T_max   0.971
_shelx_estimated_absorpt_T_min   0.953
_exptl_absorpt_coefficient_mu    0.146
_exptl_absorpt_correction_T_max  1.0000
_exptl_absorpt_correction_T_min  0.9701
_exptl_absorpt_correction_type   multi-scan
_exptl_absorpt_process_details   
;
SADABS-2014/4 (Bruker,2014/4) was used for absorption correction.
wR2(int) was 0.0750 before and 0.0378 after correction.
The Ratio of minimum to maximum transmission is 0.9701.
The \l/2 correction factor is 0.00150.
;
_exptl_absorpt_special_details   ?
_exptl_crystal_colour            colourless
_exptl_crystal_colour_primary    colourless
_exptl_crystal_density_diffrn    1.565
_exptl_crystal_density_meas      ?
_exptl_crystal_density_method    ?
_exptl_crystal_description       block
_exptl_crystal_F_000             584
loop_
_exptl_crystal_face_index_h
_exptl_crystal_face_index_k
_exptl_crystal_face_index_l
_exptl_crystal_face_perp_dist
0.00 0.00 -1.00 0.0990
0.00 0.00 1.00 0.0850
-2.00 2.00 1.00 0.0840
0.00 1.00 -1.00 0.1000
0.00 -1.00 1.00 0.0880
1.00 1.00 -2.00 0.1080
1.00 0.00 -1.00 0.1050
-1.00 0.00 1.00 0.0920
-2.00 1.00 0.00 0.0990
2.00 -1.00 0.00 0.1180
2.00 -1.00 -1.00 0.1000
2.00 0.00 -1.00 0.1150
-2.00 2.00 -1.00 0.0870
0.00 -2.00 -1.00 0.1600
1.00 0.00 -2.00 0.0970
0.00 2.00 -1.00 0.1250

_exptl_crystal_size_max          0.332
_exptl_crystal_size_mid          0.224
_exptl_crystal_size_min          0.2
_exptl_special_details           
;
 Data collected in shutterless mode. Full sphere of reciprocal 
space was nominally covered by 4 runs of narrow-frame \w-scans (scan 
width 0.5\%, 10s exposure), every run at a different \f angle.
One run of \f-scans (scan width 1\%, 1s exposure) was used for 
scaling overflowing intensities. Crystal to detector distance 3.49 cm.
;
_exptl_transmission_factor_max   ?
_exptl_transmission_factor_min   ?
_diffrn_reflns_av_R_equivalents  0.0242
_diffrn_reflns_av_unetI/netI     0.0215
_diffrn_reflns_Laue_measured_fraction_full 0.999
_diffrn_reflns_Laue_measured_fraction_max 0.998
_diffrn_reflns_limit_h_max       14
_diffrn_reflns_limit_h_min       -14
_diffrn_reflns_limit_k_max       15
_diffrn_reflns_limit_k_min       -15
_diffrn_reflns_limit_l_max       17
_diffrn_reflns_limit_l_min       -17
_diffrn_reflns_number            27452
_diffrn_reflns_point_group_measured_fraction_full 0.999
_diffrn_reflns_point_group_measured_fraction_max 0.998
_diffrn_reflns_theta_full        30.000
_diffrn_reflns_theta_max         30.119
_diffrn_reflns_theta_min         2.180
_diffrn_ambient_temperature      120
_diffrn_detector_area_resol_mean ?
_diffrn_detector_type            'Bruker PHOTON 100 CMOS'
_diffrn_measured_fraction_theta_full 0.999
_diffrn_measured_fraction_theta_max 0.998
_diffrn_measurement_device       '3-circle area detector diffractometer'
_diffrn_measurement_device_type  'Bruker D8 Venture'
_diffrn_measurement_method       '\f and \w scans'
_diffrn_radiation_monochromator  'focusing mirrors'
_diffrn_radiation_probe          X-ray
_diffrn_radiation_type           MoK\a
_diffrn_radiation_wavelength     0.71073
_diffrn_source                   'ImuS microsource'
_diffrn_standards_number         0
_reflns_Friedel_coverage         0.000
_reflns_Friedel_fraction_full    .
_reflns_Friedel_fraction_max     .
_reflns_number_gt                6223
_reflns_number_total             7267
_reflns_special_details          
;
 Reflections were merged by SHELXL according to the crystal
 class for the calculation of statistics and refinement.
 
 _reflns_Friedel_fraction is defined as the number of unique
 Friedel pairs measured divided by the number that would be
 possible theoretically, ignoring centric projections and
 systematic absences.
;
_reflns_threshold_expression     'I > 2\s(I)'
_computing.bruker_data_scaling   'SADABS V2012/1 (Bruker AXS Inc.)'
_computing_cell_refinement       'APEX2 v.2013.4_1 (Bruker, 2013)'
_computing_data_collection       'APEX2 v.2013.4_1 (Bruker, 2013)'
_computing_data_reduction        'SAINT v8.34A (Bruker, 2013)'
_computing_molecular_graphics    'Olex2 (Dolomanov et al., 2009)'
_computing_publication_material  'Olex2 (Dolomanov et al., 2009)'
_computing_structure_refinement  
'SHELXL 2014/7 multi-CPU version (Sheldrick, 2008)'
_computing_structure_solution    'SHELXS 2013/1 (Sheldrick, 2008)'
_refine_diff_density_max         0.455
_refine_diff_density_min         -0.217
_refine_diff_density_rms         0.049
_refine_ls_extinction_coef       0.0054(13)
_refine_ls_extinction_expression Fc^*^=kFc[1+0.001xFc^2^\l^3^/sin(2\q)]^-1/4^
_refine_ls_extinction_method     'SHELXL-2014/7 (Sheldrick, 2014)'
_refine_ls_goodness_of_fit_ref   1.034
_refine_ls_hydrogen_treatment    mixed
_refine_ls_matrix_type           full
_refine_ls_number_parameters     379
_refine_ls_number_reflns         7267
_refine_ls_number_restraints     0
_refine_ls_R_factor_all          0.0432
_refine_ls_R_factor_gt           0.0358
_refine_ls_restrained_S_all      1.034
_refine_ls_shift/su_max          0.000
_refine_ls_shift/su_mean         0.000
_refine_ls_structure_factor_coef Fsqd
_refine_ls_weighting_details     
'w=1/[\s^2^(Fo^2^)+(0.0490P)^2^+0.4680P] where P=(Fo^2^+2Fc^2^)/3'
_refine_ls_weighting_scheme      calc
_refine_ls_wR_factor_gt          0.0954
_refine_ls_wR_factor_ref         0.1003
_refine_special_details          
;
 Amino H atoms - refall, other H atoms - riding model (constr)
;
_olex2_refinement_description    
;
1. Fixed Uiso
 At 1.2 times of:
  All C(H) groups, All C(H,H) groups
2.a Secondary CH2 refined with riding coordinates:
 C19(H19A,H19B)
2.b Aromatic/amide H refined with riding coordinates:
 C2(H2), C6(H6), C8(H8), C12(H12), C14(H14), C18(H18), C21(H21), C22(H22),
 C23(H23), C24(H24), C25(H25)
;
_atom_sites_solution_hydrogens   geom
_atom_sites_solution_primary     direct
_atom_sites_solution_secondary   difmap
loop_
_atom_site_label
_atom_site_type_symbol
_atom_site_fract_x
_atom_site_fract_y
_atom_site_fract_z
_atom_site_U_iso_or_equiv
_atom_site_adp_type
_atom_site_occupancy
_atom_site_site_symmetry_order
_atom_site_calc_flag
_atom_site_refinement_flags_posn
_atom_site_refinement_flags_adp
_atom_site_refinement_flags_occupancy
_atom_site_disorder_assembly
_atom_site_disorder_group
F1 F 0.05535(9) 0.30024(8) 0.74980(7) 0.03254(18) Uani 1 1 d . . . . .
F2 F 0.09409(8) 0.55845(7) 0.82722(6) 0.02758(16) Uani 1 1 d . . . . .
F3 F 0.18335(8) 0.69424(6) 0.70887(7) 0.02490(15) Uani 1 1 d . . . . .
F4 F 0.13661(8) 0.67065(7) 0.07296(7) 0.02614(16) Uani 1 1 d . . . . .
F5 F 0.37277(8) 0.71619(8) 0.02962(7) 0.03052(17) Uani 1 1 d . . . . .
F6 F 0.59218(8) 0.61493(9) 0.12185(8) 0.03329(19) Uani 1 1 d . . . . .
F7 F 0.82316(8) 0.06711(8) 0.36471(8) 0.03233(18) Uani 1 1 d . . . . .
F8 F 0.88830(7) 0.02064(7) 0.57816(8) 0.02930(17) Uani 1 1 d . . . . .
F9 F 0.73125(8) 0.07663(8) 0.71143(7) 0.03067(17) Uani 1 1 d . . . . .
O1 O 0.22367(8) 0.38538(7) 0.34033(7) 0.01451(14) Uani 1 1 d . . . . .
O2 O 0.44626(8) 0.34003(8) 0.35271(7) 0.01824(15) Uani 1 1 d . . . . .
O3 O 0.31740(7) 0.23529(7) 0.43992(7) 0.01471(14) Uani 1 1 d . . . . .
N N 0.06059(9) 0.18549(8) 0.30460(8) 0.01349(16) Uani 1 1 d . . . . .
H1N H 0.0485(16) 0.1287(15) 0.3366(14) 0.023(4) Uiso 1 1 d . . . . .
H2N H -0.0177(17) 0.2150(15) 0.2936(14) 0.027(4) Uiso 1 1 d . . . . .
C1 C 0.16869(10) 0.37038(9) 0.52173(9) 0.01341(17) Uani 1 1 d . . . . .
C2 C 0.12499(12) 0.30157(10) 0.58670(10) 0.01799(19) Uani 1 1 d . . . . .
H2 H 0.1132 0.2109 0.5611 0.022 Uiso 1 1 calc R . . . .
C3 C 0.09910(12) 0.36495(11) 0.68741(10) 0.0201(2) Uani 1 1 d . . . . .
C4 C 0.11813(11) 0.49692(11) 0.72839(10) 0.0185(2) Uani 1 1 d . . . . .
C5 C 0.16290(10) 0.56422(10) 0.66542(10) 0.01656(19) Uani 1 1 d . . . . .
C6 C 0.18674(10) 0.50397(10) 0.56273(9) 0.01490(18) Uani 1 1 d . . . . .
H6 H 0.2153 0.5529 0.5200 0.018 Uiso 1 1 calc R . . . .
C7 C 0.35077(10) 0.49021(9) 0.23885(9) 0.01433(18) Uani 1 1 d . . . . .
C8 C 0.23670(11) 0.54296(10) 0.18952(9) 0.01590(18) Uani 1 1 d . . . . .
H8 H 0.1536 0.5267 0.2040 0.019 Uiso 1 1 calc R . . . .
C9 C 0.24482(11) 0.61828(10) 0.12003(10) 0.01736(19) Uani 1 1 d . . . . .
C10 C 0.36477(12) 0.64300(11) 0.09740(10) 0.0198(2) Uani 1 1 d . . . . .
C11 C 0.47714(11) 0.59083(11) 0.14626(11) 0.0206(2) Uani 1 1 d . . . . .
C12 C 0.47210(11) 0.51531(10) 0.21628(10) 0.01772(19) Uani 1 1 d . . . . .
H12 H 0.5506 0.4804 0.2491 0.021 Uiso 1 1 calc R . . . .
C13 C 0.55568(10) 0.18973(9) 0.45864(9) 0.01515(18) Uani 1 1 d . . . . .
C14 C 0.63642(11) 0.15894(10) 0.39019(10) 0.0186(2) Uani 1 1 d . . . . .
H14 H 0.6165 0.1784 0.3164 0.022 Uiso 1 1 calc R . . . .
C15 C 0.74500(11) 0.10019(11) 0.43022(11) 0.0208(2) Uani 1 1 d . . . . .
C16 C 0.77825(11) 0.07390(10) 0.53888(11) 0.0203(2) Uani 1 1 d . . . . .
C17 C 0.69808(12) 0.10392(10) 0.60626(10) 0.0195(2) Uani 1 1 d . . . . .
C18 C 0.58654(11) 0.15995(10) 0.56692(10) 0.01720(19) Uani 1 1 d . . . . .
H18 H 0.5309 0.1783 0.6132 0.021 Uiso 1 1 calc R . . . .
C19 C 0.05553(11) 0.11908(10) 0.17833(9) 0.0183(2) Uani 1 1 d . . . . .
H19A H 0.1339 0.0748 0.1868 0.022 Uiso 1 1 calc R . . . .
H19B H 0.0692 0.1835 0.1400 0.022 Uiso 1 1 calc R . . . .
C20 C -0.08629(11) 0.02250(10) 0.09598(9) 0.01594(19) Uani 1 1 d . . . . .
C21 C -0.10510(13) -0.10401(11) 0.09277(10) 0.0213(2) Uani 1 1 d . . . . .
H21 H -0.0261 -0.1315 0.1384 0.026 Uiso 1 1 calc R . . . .
C22 C -0.23903(14) -0.19022(12) 0.02304(11) 0.0276(2) Uani 1 1 d . . . . .
H22 H -0.2516 -0.2764 0.0213 0.033 Uiso 1 1 calc R . . . .
C23 C -0.35430(13) -0.15041(13) -0.04392(12) 0.0310(3) Uani 1 1 d . . . . .
H23 H -0.4460 -0.2092 -0.0911 0.037 Uiso 1 1 calc R . . . .
C24 C -0.33588(13) -0.02495(13) -0.04208(12) 0.0310(3) Uani 1 1 d . . . . .
H24 H -0.4148 0.0021 -0.0884 0.037 Uiso 1 1 calc R . . . .
C25 C -0.20198(12) 0.06130(11) 0.02748(11) 0.0233(2) Uani 1 1 d . . . . .
H25 H -0.1895 0.1471 0.0282 0.028 Uiso 1 1 calc R . . . .
B1 B 0.20218(11) 0.29962(10) 0.40495(10) 0.01291(19) Uani 1 1 d . . . . .
B2 B 0.33838(12) 0.40152(10) 0.31451(10) 0.0143(2) Uani 1 1 d . . . . .
B3 B 0.43215(12) 0.25759(11) 0.41550(10) 0.0144(2) Uani 1 1 d . . . . .

loop_
_atom_site_aniso_label
_atom_site_aniso_U_11
_atom_site_aniso_U_22
_atom_site_aniso_U_33
_atom_site_aniso_U_23
_atom_site_aniso_U_13
_atom_site_aniso_U_12
F1 0.0479(5) 0.0316(4) 0.0259(4) 0.0127(3) 0.0243(3) 0.0024(3)
F2 0.0257(3) 0.0330(4) 0.0212(3) -0.0004(3) 0.0153(3) 0.0044(3)
F3 0.0260(3) 0.0154(3) 0.0339(4) 0.0032(3) 0.0166(3) 0.0077(3)
F4 0.0275(3) 0.0338(4) 0.0302(4) 0.0221(3) 0.0143(3) 0.0199(3)
F5 0.0299(4) 0.0386(4) 0.0364(4) 0.0305(4) 0.0149(3) 0.0094(3)
F6 0.0178(3) 0.0540(5) 0.0430(4) 0.0340(4) 0.0166(3) 0.0076(3)
F7 0.0273(4) 0.0394(4) 0.0497(5) 0.0230(4) 0.0281(4) 0.0194(3)
F8 0.0182(3) 0.0253(3) 0.0463(4) 0.0196(3) 0.0082(3) 0.0125(3)
F9 0.0348(4) 0.0351(4) 0.0241(4) 0.0194(3) 0.0060(3) 0.0149(3)
O1 0.0149(3) 0.0153(3) 0.0176(3) 0.0092(3) 0.0082(3) 0.0060(3)
O2 0.0138(3) 0.0237(4) 0.0249(4) 0.0161(3) 0.0100(3) 0.0077(3)
O3 0.0134(3) 0.0167(3) 0.0181(3) 0.0098(3) 0.0074(3) 0.0065(3)
N 0.0136(4) 0.0147(4) 0.0138(4) 0.0053(3) 0.0072(3) 0.0043(3)
C1 0.0113(4) 0.0152(4) 0.0129(4) 0.0052(3) 0.0040(3) 0.0035(3)
C2 0.0222(5) 0.0160(4) 0.0164(4) 0.0062(4) 0.0088(4) 0.0036(4)
C3 0.0208(5) 0.0242(5) 0.0161(5) 0.0083(4) 0.0091(4) 0.0015(4)
C4 0.0141(4) 0.0247(5) 0.0143(4) 0.0024(4) 0.0068(4) 0.0042(4)
C5 0.0120(4) 0.0146(4) 0.0201(5) 0.0029(4) 0.0057(4) 0.0044(3)
C6 0.0117(4) 0.0161(4) 0.0178(4) 0.0070(4) 0.0059(3) 0.0049(3)
C7 0.0142(4) 0.0142(4) 0.0143(4) 0.0062(3) 0.0052(3) 0.0024(3)
C8 0.0157(4) 0.0177(4) 0.0168(4) 0.0077(4) 0.0080(4) 0.0051(4)
C9 0.0177(4) 0.0190(5) 0.0173(5) 0.0093(4) 0.0063(4) 0.0081(4)
C10 0.0214(5) 0.0211(5) 0.0194(5) 0.0129(4) 0.0076(4) 0.0034(4)
C11 0.0144(4) 0.0274(5) 0.0232(5) 0.0143(4) 0.0083(4) 0.0021(4)
C12 0.0132(4) 0.0219(5) 0.0197(5) 0.0114(4) 0.0058(4) 0.0039(4)
C13 0.0114(4) 0.0151(4) 0.0188(5) 0.0074(4) 0.0050(3) 0.0032(3)
C14 0.0155(4) 0.0211(5) 0.0240(5) 0.0123(4) 0.0097(4) 0.0065(4)
C15 0.0149(4) 0.0206(5) 0.0316(6) 0.0110(4) 0.0130(4) 0.0063(4)
C16 0.0127(4) 0.0153(4) 0.0310(6) 0.0109(4) 0.0045(4) 0.0054(4)
C17 0.0191(5) 0.0175(5) 0.0188(5) 0.0094(4) 0.0025(4) 0.0041(4)
C18 0.0164(4) 0.0165(4) 0.0179(5) 0.0068(4) 0.0057(4) 0.0044(4)
C19 0.0173(4) 0.0214(5) 0.0139(4) 0.0021(4) 0.0087(4) 0.0008(4)
C20 0.0174(4) 0.0177(4) 0.0124(4) 0.0038(3) 0.0075(4) 0.0029(4)
C21 0.0262(5) 0.0201(5) 0.0173(5) 0.0082(4) 0.0080(4) 0.0048(4)
C22 0.0353(6) 0.0208(5) 0.0226(5) 0.0066(4) 0.0116(5) -0.0030(5)
C23 0.0226(6) 0.0327(6) 0.0245(6) 0.0022(5) 0.0061(5) -0.0072(5)
C24 0.0195(5) 0.0351(7) 0.0279(6) 0.0065(5) 0.0023(4) 0.0066(5)
C25 0.0236(5) 0.0206(5) 0.0217(5) 0.0064(4) 0.0058(4) 0.0066(4)
B1 0.0126(4) 0.0135(4) 0.0145(5) 0.0063(4) 0.0063(4) 0.0041(4)
B2 0.0139(5) 0.0139(5) 0.0148(5) 0.0062(4) 0.0052(4) 0.0030(4)
B3 0.0127(4) 0.0151(5) 0.0155(5) 0.0066(4) 0.0050(4) 0.0041(4)

_geom_special_details            
;
 All esds (except the esd in the dihedral angle between two l.s. planes)
 are estimated using the full covariance matrix.  The cell esds are taken
 into account individually in the estimation of esds in distances, angles
 and torsion angles; correlations between esds in cell parameters are only
 used when they are defined by crystal symmetry.  An approximate (isotropic)
 treatment of cell esds is used for estimating esds involving l.s. planes.
;
loop_
_geom_bond_atom_site_label_1
_geom_bond_atom_site_label_2
_geom_bond_distance
_geom_bond_site_symmetry_2
_geom_bond_publ_flag
F1 C3 1.3464(12) . ?
F2 C4 1.3425(12) . ?
F3 C5 1.3580(12) . ?
F4 C9 1.3460(12) . ?
F5 C10 1.3401(12) . ?
F6 C11 1.3486(12) . ?
F7 C15 1.3509(13) . ?
F8 C16 1.3464(11) . ?
F9 C17 1.3461(12) . ?
O1 B1 1.4544(12) . ?
O1 B2 1.3446(13) . ?
O2 B2 1.3885(13) . ?
O2 B3 1.3874(13) . ?
O3 B1 1.4612(12) . ?
O3 B3 1.3428(13) . ?
N C19 1.4982(13) . ?
N B1 1.6239(14) . ?
C1 C2 1.4036(14) . ?
C1 C6 1.3983(13) . ?
C1 B1 1.6117(14) . ?
C2 C3 1.3786(15) . ?
C3 C4 1.3798(16) . ?
C4 C5 1.3768(15) . ?
C5 C6 1.3774(14) . ?
C7 C8 1.4000(13) . ?
C7 C12 1.3986(14) . ?
C7 B2 1.5655(14) . ?
C8 C9 1.3764(14) . ?
C9 C10 1.3848(15) . ?
C10 C11 1.3815(15) . ?
C11 C12 1.3769(14) . ?
C13 C14 1.3968(14) . ?
C13 C18 1.3986(14) . ?
C13 B3 1.5690(14) . ?
C14 C15 1.3772(14) . ?
C15 C16 1.3803(16) . ?
C16 C17 1.3805(16) . ?
C17 C18 1.3785(14) . ?
C19 C20 1.5041(14) . ?
C20 C21 1.3917(15) . ?
C20 C25 1.3893(15) . ?
C21 C22 1.3897(16) . ?
C22 C23 1.3859(19) . ?
C23 C24 1.385(2) . ?
C24 C25 1.3895(17) . ?

loop_
_geom_angle_atom_site_label_1
_geom_angle_atom_site_label_2
_geom_angle_atom_site_label_3
_geom_angle
_geom_angle_site_symmetry_1
_geom_angle_site_symmetry_3
_geom_angle_publ_flag
B2 O1 B1 122.50(8) . . ?
B3 O2 B2 118.78(8) . . ?
B3 O3 B1 121.73(8) . . ?
C19 N B1 117.43(8) . . ?
C2 C1 B1 121.60(9) . . ?
C6 C1 C2 118.38(9) . . ?
C6 C1 B1 120.00(8) . . ?
C3 C2 C1 120.33(10) . . ?
F1 C3 C2 121.11(10) . . ?
F1 C3 C4 117.68(10) . . ?
C2 C3 C4 121.21(10) . . ?
F2 C4 C3 121.04(10) . . ?
F2 C4 C5 120.71(10) . . ?
C5 C4 C3 118.24(9) . . ?
F3 C5 C4 117.16(9) . . ?
F3 C5 C6 120.63(9) . . ?
C4 C5 C6 122.21(9) . . ?
C5 C6 C1 119.60(9) . . ?
C8 C7 B2 119.58(9) . . ?
C12 C7 C8 118.98(9) . . ?
C12 C7 B2 121.41(9) . . ?
C9 C8 C7 120.11(9) . . ?
F4 C9 C8 120.81(9) . . ?
F4 C9 C10 118.22(9) . . ?
C8 C9 C10 120.97(9) . . ?
F5 C10 C9 121.04(10) . . ?
F5 C10 C11 120.20(10) . . ?
C11 C10 C9 118.76(9) . . ?
F6 C11 C10 117.74(9) . . ?
F6 C11 C12 120.71(10) . . ?
C12 C11 C10 121.54(10) . . ?
C11 C12 C7 119.64(9) . . ?
C14 C13 C18 119.23(9) . . ?
C14 C13 B3 120.66(9) . . ?
C18 C13 B3 120.11(9) . . ?
C15 C14 C13 119.69(10) . . ?
F7 C15 C14 121.03(10) . . ?
F7 C15 C16 117.78(10) . . ?
C14 C15 C16 121.19(10) . . ?
F8 C16 C15 119.91(10) . . ?
F8 C16 C17 121.01(10) . . ?
C15 C16 C17 119.07(9) . . ?
F9 C17 C16 118.26(9) . . ?
F9 C17 C18 120.70(10) . . ?
C18 C17 C16 121.04(10) . . ?
C17 C18 C13 119.74(10) . . ?
N C19 C20 109.94(8) . . ?
C21 C20 C19 120.63(10) . . ?
C25 C20 C19 119.82(10) . . ?
C25 C20 C21 119.46(10) . . ?
C22 C21 C20 120.21(11) . . ?
C23 C22 C21 120.00(11) . . ?
C24 C23 C22 120.04(11) . . ?
C23 C24 C25 120.02(12) . . ?
C20 C25 C24 120.27(11) . . ?
O1 B1 O3 113.59(8) . . ?
O1 B1 N 105.84(8) . . ?
O1 B1 C1 111.96(8) . . ?
O3 B1 N 105.59(8) . . ?
O3 B1 C1 112.07(8) . . ?
C1 B1 N 107.18(7) . . ?
O1 B2 O2 121.31(9) . . ?
O1 B2 C7 119.71(9) . . ?
O2 B2 C7 118.98(9) . . ?
O2 B3 C13 118.00(9) . . ?
O3 B3 O2 122.03(9) . . ?
O3 B3 C13 119.97(9) . . ?

loop_
_geom_hbond_atom_site_label_D
_geom_hbond_atom_site_label_H
_geom_hbond_atom_site_label_A
_geom_hbond_distance_DH
_geom_hbond_distance_HA
_geom_hbond_distance_DA
_geom_hbond_angle_DHA
_geom_hbond_site_symmetry_A
N H1N F7 0.857(16) 2.530(15) 3.0790(11) 122.7(12) 1_455
N H1N F8 0.857(16) 2.252(16) 3.0497(11) 154.9(14) 2_656
N H2N F3 0.892(16) 2.092(16) 2.9779(11) 172.0(14) 2_566

_shelx_SHELXL_version_number     2014/7
_olex2_submission_special_instructions 'No special instructions were received'

_iucr_refine_instructions_details 
;

    15srv091.res created by SHELXL-2014/7

TITL 15srv091 in P-1
CELL 0.71073 10.372 11.1795 12.3123 106.5448 111.4917 96.8493
ZERR 2 0.0005 0.0005 0.0006 0.0014 0.0014 0.0015
LATT 1
SFAC C H B N O F
UNIT 50 30 6 2 6 18
EQIV $1 -X,1-Y,1-Z
EQIV $2 -1+X,+Y,+Z
EQIV $3 1-X,-Y,1-Z
 
L.S. 7
PLAN  7
SIZE 0.2 0.224 0.332
TEMP -153.15
HTAB N F3_$1
HTAB N F7_$2
HTAB N F8_$3
BOND
fmap 2 53
acta 60
REM <olex2.extras>
REM <HklSrc "%.\\15srv091.hkl">
REM </olex2.extras>
 
WGHT    0.049000    0.468000
EXTI    0.005450
FVAR       0.19117
F1    6    0.055352    0.300240    0.749796    11.00000    0.04786    0.03161 =
         0.02592    0.01269    0.02430    0.00235
F2    6    0.094093    0.558446    0.827216    11.00000    0.02572    0.03300 =
         0.02118   -0.00039    0.01528    0.00440
F3    6    0.183350    0.694235    0.708870    11.00000    0.02602    0.01537 =
         0.03391    0.00320    0.01665    0.00773
F4    6    0.136613    0.670652    0.072965    11.00000    0.02750    0.03379 =
         0.03022    0.02210    0.01433    0.01989
F5    6    0.372768    0.716191    0.029624    11.00000    0.02987    0.03856 =
         0.03635    0.03048    0.01485    0.00943
F6    6    0.592176    0.614935    0.121847    11.00000    0.01785    0.05395 =
         0.04303    0.03395    0.01663    0.00756
F7    6    0.823155    0.067106    0.364714    11.00000    0.02728    0.03939 =
         0.04967    0.02299    0.02811    0.01944
F8    6    0.888301    0.020643    0.578161    11.00000    0.01823    0.02529 =
         0.04626    0.01965    0.00822    0.01246
F9    6    0.731248    0.076631    0.711432    11.00000    0.03484    0.03514 =
         0.02409    0.01944    0.00602    0.01486
O1    5    0.223665    0.385377    0.340328    11.00000    0.01486    0.01534 =
         0.01764    0.00921    0.00822    0.00605
O2    5    0.446265    0.340026    0.352713    11.00000    0.01383    0.02375 =
         0.02495    0.01606    0.00999    0.00771
O3    5    0.317403    0.235291    0.439918    11.00000    0.01339    0.01672 =
         0.01812    0.00982    0.00743    0.00649
N     4    0.060586    0.185495    0.304599    11.00000    0.01358    0.01475 =
         0.01383    0.00529    0.00717    0.00431
H1N   2    0.048520    0.128663    0.336628    11.00000    0.02331
H2N   2   -0.017680    0.215019    0.293623    11.00000    0.02658
C1    1    0.168692    0.370380    0.521734    11.00000    0.01125    0.01524 =
         0.01289    0.00521    0.00397    0.00351
C2    1    0.124985    0.301570    0.586698    11.00000    0.02223    0.01598 =
         0.01640    0.00620    0.00882    0.00358
AFIX  43
H2    2    0.113181    0.210875    0.561144    11.00000   -1.20000
AFIX   0
C3    1    0.099100    0.364947    0.687408    11.00000    0.02079    0.02420 =
         0.01615    0.00835    0.00907    0.00153
C4    1    0.118129    0.496922    0.728388    11.00000    0.01410    0.02467 =
         0.01427    0.00244    0.00684    0.00420
C5    1    0.162897    0.564224    0.665420    11.00000    0.01197    0.01456 =
         0.02015    0.00291    0.00567    0.00435
C6    1    0.186739    0.503972    0.562731    11.00000    0.01166    0.01612 =
         0.01778    0.00704    0.00593    0.00489
AFIX  43
H6    2    0.215273    0.552889    0.520015    11.00000   -1.20000
AFIX   0
C7    1    0.350765    0.490210    0.238850    11.00000    0.01422    0.01420 =
         0.01429    0.00616    0.00524    0.00238
C8    1    0.236704    0.542959    0.189522    11.00000    0.01569    0.01766 =
         0.01683    0.00769    0.00803    0.00509
AFIX  43
H8    2    0.153567    0.526738    0.204040    11.00000   -1.20000
AFIX   0
C9    1    0.244821    0.618282    0.120027    11.00000    0.01771    0.01903 =
         0.01733    0.00927    0.00632    0.00811
C10   1    0.364773    0.643003    0.097396    11.00000    0.02145    0.02107 =
         0.01937    0.01294    0.00756    0.00343
C11   1    0.477141    0.590835    0.146263    11.00000    0.01435    0.02743 =
         0.02324    0.01431    0.00826    0.00215
C12   1    0.472103    0.515311    0.216285    11.00000    0.01324    0.02187 =
         0.01968    0.01138    0.00576    0.00395
AFIX  43
H12   2    0.550612    0.480446    0.249088    11.00000   -1.20000
AFIX   0
C13   1    0.555676    0.189728    0.458641    11.00000    0.01137    0.01506 =
         0.01876    0.00744    0.00501    0.00324
C14   1    0.636420    0.158935    0.390187    11.00000    0.01554    0.02113 =
         0.02399    0.01229    0.00965    0.00647
AFIX  43
H14   2    0.616529    0.178425    0.316355    11.00000   -1.20000
AFIX   0
C15   1    0.745003    0.100189    0.430218    11.00000    0.01494    0.02063 =
         0.03157    0.01096    0.01300    0.00628
C16   1    0.778249    0.073899    0.538882    11.00000    0.01266    0.01533 =
         0.03099    0.01087    0.00448    0.00543
C17   1    0.698079    0.103925    0.606261    11.00000    0.01908    0.01748 =
         0.01878    0.00941    0.00246    0.00405
C18   1    0.586540    0.159945    0.566917    11.00000    0.01638    0.01646 =
         0.01795    0.00682    0.00572    0.00442
AFIX  43
H18   2    0.530857    0.178250    0.613167    11.00000   -1.20000
AFIX   0
C19   1    0.055532    0.119083    0.178331    11.00000    0.01734    0.02144 =
         0.01391    0.00207    0.00868    0.00082
AFIX  23
H19A  2    0.133882    0.074765    0.186811    11.00000   -1.20000
H19B  2    0.069151    0.183513    0.139977    11.00000   -1.20000
AFIX   0
C20   1   -0.086289    0.022502    0.095978    11.00000    0.01740    0.01766 =
         0.01237    0.00376    0.00751    0.00290
C21   1   -0.105096   -0.104013    0.092766    11.00000    0.02618    0.02009 =
         0.01729    0.00817    0.00805    0.00480
AFIX  43
H21   2   -0.026123   -0.131530    0.138389    11.00000   -1.20000
AFIX   0
C22   1   -0.239028   -0.190222    0.023036    11.00000    0.03532    0.02081 =
         0.02259    0.00656    0.01162   -0.00304
AFIX  43
H22   2   -0.251573   -0.276441    0.021264    11.00000   -1.20000
AFIX   0
C23   1   -0.354296   -0.150408   -0.043921    11.00000    0.02261    0.03275 =
         0.02450    0.00216    0.00614   -0.00721
AFIX  43
H23   2   -0.445992   -0.209187   -0.091104    11.00000   -1.20000
AFIX   0
C24   1   -0.335877   -0.024949   -0.042084    11.00000    0.01952    0.03508 =
         0.02789    0.00653    0.00227    0.00661
AFIX  43
H24   2   -0.414817    0.002129   -0.088398    11.00000   -1.20000
AFIX   0
C25   1   -0.201978    0.061297    0.027476    11.00000    0.02356    0.02064 =
         0.02174    0.00640    0.00583    0.00662
AFIX  43
H25   2   -0.189487    0.147140    0.028195    11.00000   -1.20000
AFIX   0
B1    3    0.202178    0.299623    0.404951    11.00000    0.01258    0.01345 =
         0.01448    0.00631    0.00632    0.00408
B2    3    0.338381    0.401522    0.314514    11.00000    0.01395    0.01391 =
         0.01482    0.00619    0.00521    0.00302
B3    3    0.432154    0.257592    0.415502    11.00000    0.01271    0.01512 =
         0.01550    0.00659    0.00504    0.00409
HKLF 4
 
REM  15srv091 in P-1
REM R1 =  0.0358 for    6223 Fo > 4sig(Fo)  and  0.0432 for all    7267 data
REM    379 parameters refined using      0 restraints
 
END  
     
WGHT      0.0491      0.4686 

REM Highest difference peak  0.455,  deepest hole -0.217,  1-sigma level  0.049
Q1    1   0.3460  0.4469  0.2711  11.00000  0.05    0.46
Q2    1   0.4925  0.2223  0.4411  11.00000  0.05    0.43
Q3    1   0.2999  0.6194  0.1018  11.00000  0.05    0.41
Q4    1   0.1822  0.3344  0.4634  11.00000  0.05    0.41
Q5    1   0.2484  0.5838  0.1541  11.00000  0.05    0.39
Q6    1   0.4743  0.5517  0.1868  11.00000  0.05    0.39
Q7    1   0.1207  0.3379  0.6395  11.00000  0.05    0.38

REM The information below was added by Olex2.
REM
REM R1 = 0.0358 for 6223 Fo > 4sig(Fo) and 0.0432 for all 27452 data
REM n/a parameters refined using n/a restraints
REM Highest difference peak 0.46, deepest hole -0.22
REM Mean Shift 0, Max Shift 0.000.

REM +++ Tabular Listing of Refinement Information +++
REM R1_all = 0.0432
REM R1_gt = 0.0358
REM wR_ref = 0.1003
REM GOOF = 1.034
REM Shift_max = 0.000
REM Shift_mean = 0
REM Reflections_all = 27452
REM Reflections_gt = 6223
REM Parameters = n/a
REM Hole = -0.22
REM Peak = 0.46
REM Flack = n/a
;

#===END
_exptl_crystal_recrystallization_method 'Re-crystallisation from solvent: CDCl3'
####################################################################### 
# 
# This file contains crystal structure data downloaded from the 
# Cambridge Structural Database (CSD) hosted by the Cambridge 
# Crystallographic Data Centre (CCDC).
# 
# Full information about CCDC data access policies and citation 
# guidelines are available at http://www.ccdc.cam.ac.uk/access/V1 
# 
# Audit and citation data items may have been added by the CCDC. 
# Please retain this information to preserve the provenance of 
# this file and to allow appropriate attribution of the data. 
# 
#######################################################################

data_7a_16srv413
_database_code_depnum_ccdc_archive 'CCDC 1563950'
_audit_update_record             
;
2017-07-23 deposited with the CCDC.
2018-01-02 downloaded from the CCDC.
;
_audit_creation_date             2016-11-08
_audit_creation_method           
;
Olex2 1.2-beta
(compiled 2016.09.09 svn.r3337 for OlexSys, GUI svn.r5227)
;

_chemical_name_common            ?
_chemical_name_systematic        3,4,5-trifluorophenylboroxine
_chemical_formula_moiety         'C18 H6 B3 F9 O3'
_chemical_formula_sum            'C18 H6 B3 F9 O3'
_chemical_formula_weight         473.66
_chemical_melting_point          ?
loop_
_atom_type_symbol
_atom_type_description
_atom_type_scat_dispersion_real
_atom_type_scat_dispersion_imag
_atom_type_scat_source
C C 0.0033 0.0016 'International Tables Vol C Tables 4.2.6.8 and 6.1.1.4'
H H 0.0000 0.0000 'International Tables Vol C Tables 4.2.6.8 and 6.1.1.4'
B B 0.0013 0.0007 'International Tables Vol C Tables 4.2.6.8 and 6.1.1.4'
F F 0.0171 0.0103 'International Tables Vol C Tables 4.2.6.8 and 6.1.1.4'
O O 0.0106 0.0060 'International Tables Vol C Tables 4.2.6.8 and 6.1.1.4'

_shelx_space_group_comment       
;
The symmetry employed for this shelxl refinement is uniquely defined
by the following loop, which should always be used as a source of
symmetry information in preference to the above space-group names.
They are only intended as comments.
;
_space_group_crystal_system      orthorhombic
_space_group_IT_number           60
_space_group_name_H-M_alt        'P b c n'
_space_group_name_Hall           '-P 2n 2ab'
loop_
_space_group_symop_operation_xyz
'x, y, z'
'-x+1/2, -y+1/2, z+1/2'
'x+1/2, -y+1/2, -z'
'-x, y, -z+1/2'
'-x, -y, -z'
'x-1/2, y-1/2, -z-1/2'
'-x-1/2, y-1/2, z'
'x, -y, z-1/2'

_cell_length_a                   17.083(4)
_cell_length_b                   13.093(3)
_cell_length_c                   7.990(2)
_cell_angle_alpha                90
_cell_angle_beta                 90
_cell_angle_gamma                90
_cell_volume                     1787.0(8)
_cell_formula_units_Z            4
_cell_measurement_reflns_used    7348
_cell_measurement_temperature    120.0
_cell_measurement_theta_max      31.51
_cell_measurement_theta_min      2.38
_shelx_estimated_absorpt_T_max   0.979
_shelx_estimated_absorpt_T_min   0.974
_exptl_absorpt_coefficient_mu    0.177
_exptl_absorpt_correction_T_max  1.0000
_exptl_absorpt_correction_T_min  0.8873
_exptl_absorpt_correction_type   multi-scan
_exptl_absorpt_process_details   
;
SADABS-2014/5 (Bruker,2014/5) was used for absorption correction.
wR2(int) was 0.1096 before and 0.0711 after correction.
The Ratio of minimum to maximum transmission is 0.8873.
The \l/2 correction factor is Not present.
;
_exptl_absorpt_special_details   ?
_exptl_crystal_colour            'clear colourless'
_exptl_crystal_colour_lustre     clear
_exptl_crystal_colour_primary    colourless
_exptl_crystal_density_diffrn    1.761
_exptl_crystal_density_meas      ?
_exptl_crystal_density_method    ?
_exptl_crystal_description       irregular
_exptl_crystal_F_000             936
_exptl_crystal_size_max          0.15
_exptl_crystal_size_mid          0.13
_exptl_crystal_size_min          0.12
_exptl_transmission_factor_max   ?
_exptl_transmission_factor_min   ?
_diffrn_reflns_av_R_equivalents  0.0792
_diffrn_reflns_av_unetI/netI     0.0400
_diffrn_reflns_Laue_measured_fraction_full 0.997
_diffrn_reflns_Laue_measured_fraction_max 0.998
_diffrn_reflns_limit_h_max       22
_diffrn_reflns_limit_h_min       -22
_diffrn_reflns_limit_k_max       17
_diffrn_reflns_limit_k_min       -17
_diffrn_reflns_limit_l_max       10
_diffrn_reflns_limit_l_min       -10
_diffrn_reflns_number            22891
_diffrn_reflns_point_group_measured_fraction_full 0.997
_diffrn_reflns_point_group_measured_fraction_max 0.998
_diffrn_reflns_theta_full        25.242
_diffrn_reflns_theta_max         27.996
_diffrn_reflns_theta_min         2.385
_diffrn_ambient_temperature      120.0
_diffrn_detector                 'Bruker PHOTON 100 CMOS'
_diffrn_detector_area_resol_mean 10.4
_diffrn_detector_type            'CMOS sensor'
_diffrn_measured_fraction_theta_full 0.997
_diffrn_measured_fraction_theta_max 0.998
_diffrn_measurement_device       '3-circle diffractometer'
_diffrn_measurement_device_type  'Bruker D8 Venture'
_diffrn_measurement_method       '\f and \w scans'
_diffrn_radiation_monochromator  'focusing mirrors'
_diffrn_radiation_probe          X-ray
_diffrn_radiation_type           MoK\a
_diffrn_radiation_wavelength     0.71073
_diffrn_source                   'microfocus sealed X-ray tube'
_diffrn_source_type              'Incoatec I\mS microsource'
_diffrn_standards_number         0
_reflns_Friedel_coverage         0.000
_reflns_Friedel_fraction_full    .
_reflns_Friedel_fraction_max     .
_reflns_number_gt                1466
_reflns_number_total             2162
_reflns_special_details          
;
 Reflections were merged by SHELXL according to the crystal
 class for the calculation of statistics and refinement.
 
 _reflns_Friedel_fraction is defined as the number of unique
 Friedel pairs measured divided by the number that would be
 possible theoretically, ignoring centric projections and
 systematic absences.
;
_reflns_threshold_expression     'I > 2\s(I)'
_computing.bruker_data_scaling   'SADABS V2012/1 (Bruker AXS Inc.)'
_computing_cell_refinement       'SAINT v8.37A (Bruker, 2015)'
_computing_data_collection       'APEX2 v.2013.4_1 (Bruker, 2013)'
_computing_data_reduction        'SAINT v8.37A (Bruker, 2015)'
_computing_molecular_graphics    'Olex2 (Dolomanov et al., 2009)'
_computing_publication_material  'Olex2 (Dolomanov et al., 2009)'
_computing_structure_refinement  'ShelXL (Sheldrick, 2015)'
_computing_structure_solution    'olex2.solve (Bourhis et al., 2015)'
_refine_diff_density_max         0.312
_refine_diff_density_min         -0.296
_refine_diff_density_rms         0.054
_refine_ls_extinction_coef       .
_refine_ls_extinction_method     none
_refine_ls_goodness_of_fit_ref   1.049
_refine_ls_hydrogen_treatment    refall
_refine_ls_matrix_type           full
_refine_ls_number_parameters     164
_refine_ls_number_reflns         2162
_refine_ls_number_restraints     0
_refine_ls_R_factor_all          0.0781
_refine_ls_R_factor_gt           0.0445
_refine_ls_restrained_S_all      1.049
_refine_ls_shift/su_max          0.001
_refine_ls_shift/su_mean         0.000
_refine_ls_structure_factor_coef Fsqd
_refine_ls_weighting_details     
'w=1/[\s^2^(Fo^2^)+(0.0600P)^2^+0.2500P] where P=(Fo^2^+2Fc^2^)/3'
_refine_ls_weighting_scheme      calc
_refine_ls_wR_factor_gt          0.1031
_refine_ls_wR_factor_ref         0.1170
_refine_special_details          ?
_olex2_refinement_description    
;
;
_atom_sites_solution_hydrogens   difmap
_atom_sites_solution_primary     iterative
_atom_sites_solution_secondary   difmap
loop_
_atom_site_label
_atom_site_type_symbol
_atom_site_fract_x
_atom_site_fract_y
_atom_site_fract_z
_atom_site_U_iso_or_equiv
_atom_site_adp_type
_atom_site_occupancy
_atom_site_site_symmetry_order
_atom_site_calc_flag
_atom_site_refinement_flags_posn
_atom_site_refinement_flags_adp
_atom_site_refinement_flags_occupancy
_atom_site_disorder_assembly
_atom_site_disorder_group
F1 F 0.33544(7) 0.35130(7) 0.46045(15) 0.0326(3) Uani 1 1 d . . . . .
F2 F 0.22161(6) 0.44746(9) 0.29114(15) 0.0335(3) Uani 1 1 d . . . . .
F3 F 0.21638(6) 0.65261(8) 0.27961(14) 0.0327(3) Uani 1 1 d . . . . .
F4 F 0.39036(7) 1.16468(8) 0.57511(16) 0.0369(3) Uani 1 1 d . . . . .
F5 F 0.5000 1.26713(11) 0.7500 0.0348(4) Uani 1 2 d S T P . .
O1 O 0.44870(6) 0.78147(8) 0.64872(14) 0.0178(3) Uani 1 1 d . . . . .
O2 O 0.5000 0.62463(13) 0.7500 0.0183(4) Uani 1 2 d S T P . .
C1 C 0.38609(10) 0.61550(13) 0.5480(2) 0.0170(4) Uani 1 1 d . . . . .
C2 C 0.38885(10) 0.50893(13) 0.5496(2) 0.0186(4) Uani 1 1 d . . . . .
C3 C 0.33357(10) 0.45441(13) 0.4628(2) 0.0211(4) Uani 1 1 d . . . . .
C4 C 0.27511(10) 0.50259(14) 0.3749(2) 0.0219(4) Uani 1 1 d . . . . .
C5 C 0.27302(10) 0.60771(14) 0.3709(2) 0.0210(4) Uani 1 1 d . . . . .
C6 C 0.32735(11) 0.66504(14) 0.4567(2) 0.0194(4) Uani 1 1 d . . . . .
C7 C 0.5000 0.95231(17) 0.7500 0.0166(5) Uani 1 2 d S T P . .
C8 C 0.44291(11) 1.00589(13) 0.6615(2) 0.0194(4) Uani 1 1 d . . . . .
C9 C 0.44401(10) 1.11117(14) 0.6623(2) 0.0221(4) Uani 1 1 d . . . . .
C10 C 0.5000 1.16430(18) 0.7500 0.0238(6) Uani 1 2 d S T P . .
B1 B 0.44702(11) 0.67698(15) 0.6521(2) 0.0172(4) Uani 1 1 d . . . . .
B2 B 0.5000 0.8344(2) 0.7500 0.0152(6) Uani 1 2 d S T P . .
H2 H 0.4302(12) 0.4749(15) 0.609(2) 0.029(5) Uiso 1 1 d . . . . .
H8 H 0.4018(10) 0.9701(13) 0.600(2) 0.013(4) Uiso 1 1 d . . . . .
H6 H 0.3262(11) 0.7341(16) 0.451(2) 0.025(5) Uiso 1 1 d . . . . .

loop_
_atom_site_aniso_label
_atom_site_aniso_U_11
_atom_site_aniso_U_22
_atom_site_aniso_U_33
_atom_site_aniso_U_23
_atom_site_aniso_U_13
_atom_site_aniso_U_12
F1 0.0399(7) 0.0136(6) 0.0443(7) -0.0025(5) -0.0106(6) -0.0027(5)
F2 0.0270(6) 0.0330(7) 0.0406(7) -0.0090(5) -0.0135(5) -0.0056(5)
F3 0.0270(6) 0.0346(7) 0.0366(7) -0.0011(5) -0.0157(5) 0.0093(5)
F4 0.0368(7) 0.0243(6) 0.0495(8) 0.0130(5) -0.0046(6) 0.0101(5)
F5 0.0435(10) 0.0115(7) 0.0493(11) 0.000 0.0140(8) 0.000
O1 0.0189(6) 0.0141(6) 0.0204(6) 0.0010(5) -0.0027(5) 0.0008(5)
O2 0.0181(8) 0.0124(8) 0.0246(9) 0.000 -0.0059(7) 0.000
C1 0.0162(8) 0.0170(9) 0.0180(9) -0.0001(7) 0.0013(7) -0.0011(7)
C2 0.0176(8) 0.0194(9) 0.0189(9) 0.0019(7) -0.0016(7) 0.0010(7)
C3 0.0253(9) 0.0154(9) 0.0226(9) -0.0031(7) 0.0000(7) 0.0001(7)
C4 0.0185(9) 0.0252(11) 0.0220(9) -0.0057(8) -0.0037(8) -0.0033(8)
C5 0.0180(9) 0.0253(10) 0.0198(9) -0.0008(8) -0.0035(7) 0.0055(8)
C6 0.0204(9) 0.0172(9) 0.0206(9) -0.0007(7) -0.0002(7) 0.0031(7)
C7 0.0175(11) 0.0160(12) 0.0163(11) 0.000 0.0061(9) 0.000
C8 0.0200(9) 0.0173(9) 0.0209(9) 0.0021(7) 0.0031(7) -0.0006(7)
C9 0.0229(9) 0.0186(9) 0.0249(9) 0.0051(8) 0.0067(8) 0.0061(8)
C10 0.0316(14) 0.0109(12) 0.0289(14) 0.000 0.0140(12) 0.000
B1 0.0164(9) 0.0162(10) 0.0192(9) 0.0011(8) 0.0011(8) 0.0001(8)
B2 0.0147(13) 0.0177(14) 0.0133(13) 0.000 0.0051(10) 0.000

_geom_special_details            
;
 All esds (except the esd in the dihedral angle between two l.s. planes)
 are estimated using the full covariance matrix.  The cell esds are taken
 into account individually in the estimation of esds in distances, angles
 and torsion angles; correlations between esds in cell parameters are only
 used when they are defined by crystal symmetry.  An approximate (isotropic)
 treatment of cell esds is used for estimating esds involving l.s. planes.
;
loop_
_geom_bond_atom_site_label_1
_geom_bond_atom_site_label_2
_geom_bond_distance
_geom_bond_site_symmetry_2
_geom_bond_publ_flag
F1 C3 1.350(2) . ?
F2 C4 1.3432(19) . ?
F3 C5 1.3468(19) . ?
F4 C9 1.348(2) . ?
F5 C10 1.346(3) . ?
O1 B1 1.369(2) . ?
O1 B2 1.3797(18) . ?
O2 B1 1.379(2) 4_656 ?
O2 B1 1.379(2) . ?
C1 C2 1.396(2) . ?
C1 C6 1.400(2) . ?
C1 B1 1.556(3) . ?
C2 C3 1.372(2) . ?
C2 H2 0.96(2) . ?
C3 C4 1.374(2) . ?
C4 C5 1.377(3) . ?
C5 C6 1.377(2) . ?
C6 H6 0.91(2) . ?
C7 C8 1.394(2) 4_656 ?
C7 C8 1.394(2) . ?
C7 B2 1.544(3) . ?
C8 C9 1.379(2) . ?
C8 H8 0.979(18) . ?
C9 C10 1.375(2) . ?
C10 C9 1.375(2) 4_656 ?
B2 O1 1.3797(18) 4_656 ?

loop_
_geom_angle_atom_site_label_1
_geom_angle_atom_site_label_2
_geom_angle_atom_site_label_3
_geom_angle
_geom_angle_site_symmetry_1
_geom_angle_site_symmetry_3
_geom_angle_publ_flag
B1 O1 B2 120.26(15) . . ?
B1 O2 B1 120.4(2) 4_656 . ?
C2 C1 C6 119.47(16) . . ?
C2 C1 B1 119.31(15) . . ?
C6 C1 B1 121.20(16) . . ?
C1 C2 H2 119.5(12) . . ?
C3 C2 C1 119.49(16) . . ?
C3 C2 H2 121.0(12) . . ?
F1 C3 C2 120.72(16) . . ?
F1 C3 C4 117.97(15) . . ?
C2 C3 C4 121.31(16) . . ?
F2 C4 C3 120.15(16) . . ?
F2 C4 C5 120.52(16) . . ?
C3 C4 C5 119.31(16) . . ?
F3 C5 C4 117.87(16) . . ?
F3 C5 C6 121.06(16) . . ?
C6 C5 C4 121.06(16) . . ?
C1 C6 H6 120.3(13) . . ?
C5 C6 C1 119.35(17) . . ?
C5 C6 H6 120.4(13) . . ?
C8 C7 C8 119.6(2) 4_656 . ?
C8 C7 B2 120.22(11) . . ?
C8 C7 B2 120.22(11) 4_656 . ?
C7 C8 H8 121.1(10) . . ?
C9 C8 C7 119.44(18) . . ?
C9 C8 H8 119.4(10) . . ?
F4 C9 C8 120.55(17) . . ?
F4 C9 C10 118.27(17) . . ?
C10 C9 C8 121.17(18) . . ?
F5 C10 C9 120.39(11) . . ?
F5 C10 C9 120.40(12) . 4_656 ?
C9 C10 C9 119.2(2) . 4_656 ?
O1 B1 O2 119.64(16) . . ?
O1 B1 C1 121.36(16) . . ?
O2 B1 C1 119.00(16) . . ?
O1 B2 O1 119.7(2) . 4_656 ?
O1 B2 C7 120.16(11) . . ?
O1 B2 C7 120.16(11) 4_656 . ?

loop_
_geom_torsion_atom_site_label_1
_geom_torsion_atom_site_label_2
_geom_torsion_atom_site_label_3
_geom_torsion_atom_site_label_4
_geom_torsion
_geom_torsion_site_symmetry_1
_geom_torsion_site_symmetry_2
_geom_torsion_site_symmetry_3
_geom_torsion_site_symmetry_4
_geom_torsion_publ_flag
C2 C1 B1 O1 177.16(16) . . . . ?
C2 C1 B1 O2 -3.1(2) . . . . ?
C6 C1 B1 O1 -4.6(3) . . . . ?
C6 C1 B1 O2 175.11(15) . . . . ?
C8 C7 B2 O1 -173.22(10) 4_656 . . . ?
C8 C7 B2 O1 -173.22(10) . . . 4_656 ?
C8 C7 B2 O1 6.78(10) 4_656 . . 4_656 ?
C8 C7 B2 O1 6.78(10) . . . . ?
B1 O1 B2 O1 1.91(11) . . . 4_656 ?
B1 O1 B2 C7 -178.09(11) . . . . ?
B1 O2 B1 O1 1.89(11) 4_656 . . . ?
B1 O2 B1 C1 -177.84(18) 4_656 . . . ?
B2 O1 B1 O2 -3.8(2) . . . . ?
B2 O1 B1 C1 175.94(12) . . . . ?

_shelx_SHELXL_version_number     2014/7
_iucr_refine_instructions_details 
;
TITL 16srv413
CELL 0.71073 17.0825 13.0934 7.9897 90 90 90
ZERR 4 0.0043 0.0032 0.0022 0 0 0
LATT 1
SYMM 0.5-X,0.5-Y,0.5+Z
SYMM 0.5+X,0.5-Y,-Z
SYMM -X,+Y,0.5-Z
SFAC C H B F O
UNIT 72 24 12 36 12
EQIV $1 1-X,+Y,1.5-Z

L.S. 9
PLAN  5
SIZE 0.12 0.13 0.15
TEMP -153.15
CONF C8 C7 B2 O1
CONF C8 C7 B2 O1_$1
CONF C8_$1 C7 B2 O1
CONF C8_$1 C7 B2 O1_$1
CONF B1 O1 B2 O1_$1
CONF B1 O1 B2 C7
CONF B2 O1 B1 O2
CONF B2 O1 B1 C1
CONF C2 C1 B1 O1
CONF C2 C1 B1 O2
CONF C6 C1 B1 O1
CONF C6 C1 B1 O2
CONF B1_$1 O2 B1 O1
CONF B1_$1 O2 B1 C1
BOND $h
fmap 2
acta 
OMIT -2 56
OMIT 2 19 1
WGHT 0.06 0.25
FVAR 0.16287
REM <olex2.extras>
REM <HklSrc "%.\\16srv413.hkl">
REM </olex2.extras>

F1    4     0.33544  0.35130  0.46046  11.00000  0.03983  0.01361  0.04425 =
 -0.00254 -0.01060 -0.00272 
F2    4     0.22162  0.44746  0.29114  11.00000  0.02690  0.03296  0.04061 =
 -0.00895 -0.01354 -0.00562 
F3    4     0.21638  0.65261  0.27962  11.00000  0.02690  0.03462  0.03661 =
 -0.00107 -0.01576  0.00929 
F4    4     0.39035  1.16469  0.57510  11.00000  0.03676  0.02427  0.04951 =
 0.01304 -0.00455  0.01005 
F5    4     0.50000  1.26713  0.75000  10.50000  0.04348  0.01146  0.04927 =
 0.00000  0.01400  0.00000 
O1    5     0.44870  0.78147  0.64871  11.00000  0.01882  0.01414  0.02037 =
 0.00105 -0.00274  0.00078 
O2    5     0.50000  0.62463  0.75000  10.50000  0.01808  0.01235  0.02452 =
 0.00000 -0.00587  0.00000 
C1    1     0.38610  0.61550  0.54803  11.00000  0.01614  0.01699  0.01798 =
 -0.00013  0.00124 -0.00108 
C2    1     0.38886  0.50893  0.54963  11.00000  0.01759  0.01935  0.01896 =
 0.00192 -0.00159  0.00098 
C3    1     0.33357  0.45439  0.46281  11.00000  0.02523  0.01544  0.02258 =
 -0.00315 -0.00004  0.00011 
C4    1     0.27510  0.50260  0.37490  11.00000  0.01847  0.02521  0.02208 =
 -0.00564 -0.00366 -0.00328 
C5    1     0.27301  0.60771  0.37089  11.00000  0.01798  0.02520  0.01983 =
 -0.00080 -0.00353  0.00556 
C6    1     0.32734  0.66505  0.45672  11.00000  0.02037  0.01726  0.02059 =
 -0.00067 -0.00017  0.00308 
C7    1     0.50000  0.95231  0.75000  10.50000  0.01746  0.01594  0.01631 =
 0.00000  0.00612 -0.00000 
C8    1     0.44291  1.00588  0.66150  11.00000  0.02007  0.01725  0.02097 =
 0.00211  0.00312 -0.00059 
C9    1     0.44400  1.11117  0.66226  11.00000  0.02283  0.01848  0.02494 =
 0.00507  0.00668  0.00607 
C10   1     0.50000  1.16431  0.75000  10.50000  0.03156  0.01089  0.02887 =
 0.00000  0.01396  0.00000 
B1    3     0.44702  0.67700  0.65212  11.00000  0.01637  0.01612  0.01915 =
 0.00112  0.00103  0.00009 
B2    3     0.50000  0.83441  0.75000  10.50000  0.01477  0.01754  0.01339 =
 0.00000  0.00510 -0.00000 
H2    2     0.43042  0.47486  0.60935  11.00000  0.02877 
H8    2     0.40179  0.97003  0.59943  11.00000  0.01291 
H6    2     0.32629  0.73406  0.45101  11.00000  0.02526 
HKLF 4

END
;
_exptl_crystal_recrystallization_method 
'Re-crystallisation from solvent: chloroform, pentane'
####################################################################### 
# 
# This file contains crystal structure data downloaded from the 
# Cambridge Structural Database (CSD) hosted by the Cambridge 
# Crystallographic Data Centre (CCDC).
# 
# Full information about CCDC data access policies and citation 
# guidelines are available at http://www.ccdc.cam.ac.uk/access/V1 
# 
# Audit and citation data items may have been added by the CCDC. 
# Please retain this information to preserve the provenance of 
# this file and to allow appropriate attribution of the data. 
# 
#######################################################################

data_10d_16srv262
_database_code_depnum_ccdc_archive 'CCDC 1551622'
_audit_update_record             
;
2017-07-17 deposited with the CCDC.
2018-01-02 downloaded from the CCDC.
;

_audit_creation_date             2017-02-15
_audit_creation_method           
;
Olex2 1.2-beta
(compiled 2017.01.04 svn.r3372 for OlexSys, GUI svn.r5292)
;
_shelx_SHELXL_version_number     2014/7

_chemical_name_common            ?
_chemical_name_systematic        
'phenylboroxine complex with 4 equiv. benzylamine '
_chemical_formula_moiety         'C32 H33 B3 N2 O3, 2(C7 H9 N)'
_chemical_formula_sum            'C46 H51 B3 N4 O3'
_chemical_formula_weight         740.33
_chemical_melting_point          329.4(3)
loop_
_atom_type_symbol
_atom_type_description
_atom_type_scat_dispersion_real
_atom_type_scat_dispersion_imag
_atom_type_scat_source
C C 0.0033 0.0016 'International Tables Vol C Tables 4.2.6.8 and 6.1.1.4'
H H 0.0000 0.0000 'International Tables Vol C Tables 4.2.6.8 and 6.1.1.4'
B B 0.0013 0.0007 'International Tables Vol C Tables 4.2.6.8 and 6.1.1.4'
N N 0.0061 0.0033 'International Tables Vol C Tables 4.2.6.8 and 6.1.1.4'
O O 0.0106 0.0060 'International Tables Vol C Tables 4.2.6.8 and 6.1.1.4'

_shelx_space_group_comment       
;
The symmetry employed for this shelxl refinement is uniquely defined
by the following loop, which should always be used as a source of
symmetry information in preference to the above space-group names.
They are only intended as comments.
;
_space_group_crystal_system      monoclinic
_space_group_IT_number           14
_space_group_name_H-M_alt        'P 1 21/c 1'
_space_group_name_Hall           '-P 2ybc'
loop_
_space_group_symop_operation_xyz
'x, y, z'
'-x, y+1/2, -z+1/2'
'-x, -y, -z'
'x, -y-1/2, z-1/2'

_cell_length_a                   21.2120(9)
_cell_length_b                   11.2705(5)
_cell_length_c                   18.8494(8)
_cell_angle_alpha                90
_cell_angle_beta                 114.8857(16)
_cell_angle_gamma                90
_cell_volume                     4087.9(3)
_cell_formula_units_Z            4
_cell_measurement_reflns_used    9868
_cell_measurement_temperature    120
_cell_measurement_theta_max      26.839
_cell_measurement_theta_min      2.18
_shelx_estimated_absorpt_T_max   0.991
_shelx_estimated_absorpt_T_min   0.979
_exptl_absorpt_coefficient_mu    0.074
_exptl_absorpt_correction_T_max  1.0000
_exptl_absorpt_correction_T_min  0.9421
_exptl_absorpt_correction_type   multi-scan
_exptl_absorpt_process_details   
;
SADABS-2014/5 (Bruker, 2014) was used for absorption correction.
wR2(int) was 0.1307 before and 0.0620 after correction.
The Ratio of minimum to maximum transmission is 0.9421.
The \l/2 correction factor is Not present.
;
_exptl_absorpt_special_details   ?
_exptl_crystal_colour            colourless
_exptl_crystal_colour_primary    colourless
_exptl_crystal_density_diffrn    1.203
_exptl_crystal_density_meas      ?
_exptl_crystal_density_method    ?
_exptl_crystal_description       irregular
_exptl_crystal_F_000             1576
loop_
_exptl_crystal_face_index_h
_exptl_crystal_face_index_k
_exptl_crystal_face_index_l
_exptl_crystal_face_perp_dist
0.00 2.00 1.00 0.0730
0.00 -2.00 -1.00 0.0670
-1.00 0.00 2.00 0.1330
1.00 0.00 -2.00 0.0920
-1.00 -2.00 1.00 0.0920
-1.00 0.00 0.00 0.0640
1.00 0.00 0.00 0.0490
1.00 -1.00 -2.00 0.0990
-1.00 2.00 2.00 0.0940

_exptl_crystal_size_max          0.294
_exptl_crystal_size_mid          0.164
_exptl_crystal_size_min          0.128
_exptl_special_details           
;
 Data were collected in shutterless mode. Full sphere of reciprocal 
space was nominally covered by 4 runs of 340 narrow-frame \w-scans (scan 
width 0.5\%, 10s exposure), every run at a different \f angle.
Two runs of 358 \f-scans (scan width 1\%, 1.5s exposure) were used for 
scaling overflowing intensities. Crystal to detector distance 3.50 cm.
;
_exptl_transmission_factor_max   ?
_exptl_transmission_factor_min   ?
_diffrn_reflns_av_R_equivalents  0.0559
_diffrn_reflns_av_unetI/netI     0.0335
_diffrn_reflns_Laue_measured_fraction_full 1.000
_diffrn_reflns_Laue_measured_fraction_max 1.000
_diffrn_reflns_limit_h_max       26
_diffrn_reflns_limit_h_min       -26
_diffrn_reflns_limit_k_max       13
_diffrn_reflns_limit_k_min       -13
_diffrn_reflns_limit_l_max       23
_diffrn_reflns_limit_l_min       -23
_diffrn_reflns_number            68095
_diffrn_reflns_point_group_measured_fraction_full 1.000
_diffrn_reflns_point_group_measured_fraction_max 1.000
_diffrn_reflns_theta_full        25.998
_diffrn_reflns_theta_max         25.998
_diffrn_reflns_theta_min         2.117
_diffrn_ambient_temperature      120.0
_diffrn_detector_area_resol_mean 10.4
_diffrn_detector_type            'Bruker PHOTON 100 CMOS'
_diffrn_measured_fraction_theta_full 1.000
_diffrn_measured_fraction_theta_max 1.000
_diffrn_measurement_device       '3-circle area detector diffractometer'
_diffrn_measurement_device_type  D8V
_diffrn_measurement_method       '\f and \w scans'
_diffrn_radiation_monochromator  'focusing mirrors'
_diffrn_radiation_probe          X-ray
_diffrn_radiation_type           MoK\a
_diffrn_radiation_wavelength     0.71073
_diffrn_source                   'microfocus sealed X-ray tube'
_diffrn_source_type              'Incoatec I\mS microsource'
_diffrn_standards_number         0
_reflns_Friedel_coverage         0.000
_reflns_Friedel_fraction_full    .
_reflns_Friedel_fraction_max     .
_reflns_number_gt                6020
_reflns_number_total             8022
_reflns_special_details          
;
 Reflections were merged by SHELXL according to the crystal
 class for the calculation of statistics and refinement.
 
 _reflns_Friedel_fraction is defined as the number of unique
 Friedel pairs measured divided by the number that would be
 possible theoretically, ignoring centric projections and
 systematic absences.
;
_reflns_threshold_expression     'I > 2\s(I)'
_computing.bruker_data_scaling   'SADABS V2014/5 (Bruker AXS Inc.)'
_computing_cell_refinement       'SAINT v8.37A (Bruker, 2016)'
_computing_data_collection       'APEX3 v.2016.1_0 (Bruker, 2016)'
_computing_data_reduction        'SAINT v8.37A (Bruker, 2016)'
_computing_molecular_graphics    'Olex2 (Dolomanov et al., 2009)'
_computing_publication_material  'Olex2 (Dolomanov et al., 2009)'
_computing_structure_refinement  'ShelXL 2014/7 (Sheldrick, 2015)'
_computing_structure_solution    'ShelXS 2013/1 (Sheldrick, 2008)'
_refine_diff_density_max         0.307
_refine_diff_density_min         -0.276
_refine_diff_density_rms         0.038
_refine_ls_extinction_coef       0.0039(4)
_refine_ls_extinction_expression Fc^*^=kFc[1+0.001xFc^2^\l^3^/sin(2\q)]^-1/4^
_refine_ls_extinction_method     'SHELXL-2014/7 (Sheldrick 2014)'
_refine_ls_goodness_of_fit_ref   1.039
_refine_ls_hydrogen_treatment    mixed
_refine_ls_matrix_type           full
_refine_ls_number_parameters     584
_refine_ls_number_reflns         8022
_refine_ls_number_restraints     604
_refine_ls_R_factor_all          0.0740
_refine_ls_R_factor_gt           0.0496
_refine_ls_restrained_S_all      1.030
_refine_ls_shift/su_max          0.001
_refine_ls_shift/su_mean         0.000
_refine_ls_structure_factor_coef Fsqd
_refine_ls_weighting_details     
'w=1/[\s^2^(Fo^2^)+(0.0380P)^2^+2.5270P] where P=(Fo^2^+2Fc^2^)/3'
_refine_ls_weighting_scheme      calc
_refine_ls_wR_factor_gt          0.1053
_refine_ls_wR_factor_ref         0.1169
_refine_special_details          
; Amino H atoms: refall, other H atoms: riding model (constr).
;
_olex2_refinement_description    
;
1. Fixed Uiso
 At 1.2 times of:
  All C(H) groups, All C(H,H) groups
2. Restrained distances
 C2-C3B \\sim C2-C7B \\sim C4B-C3B \\sim C4A-C3A \\sim C5A-C4A \\sim C5B-C4B
\\sim C6B-C5B \\sim C6A-C5A ~
 C7A-C6A \\sim C7B-C6B \\sim C2-C3A \\sim C2-C7A
 with sigma of 0.02
 C40B-C35B \\sim C40A-C35A \\sim C40B-C39B \\sim C40A-C39A \\sim C39B-C38B
\\sim C39A-C38A \\sim C38B-
 C37B \\sim C38A-C37A \\sim C37A-C36A \\sim C37B-C36B \\sim C36B-C35B \\sim
C36A-C35A
 with sigma of 0.02
 C35B-C34 \\sim C35A-C34
 with sigma of 0.02
3. Uiso/Uaniso restraints and constraints
Uanis(C35B) = Uanis(C35A)
Uanis(C7A) = Uanis(C7B)
Uanis(C6A) = Uanis(C6B)
Uanis(C5A) = Uanis(C5B)
Uanis(C4A) = Uanis(C4B)
Uanis(C3A) = Uanis(C3B)
4. Rigid body (RIGU) restrains
 All non-hydrogen atoms
 with sigma for 1-2 distances of 0.004 and sigma for 1-3 distances of 0.004
5. Others
 Fixed Sof: C3A(0.5) H3A(0.5) C4A(0.5) H4A(0.5) C5A(0.5) H5A(0.5) C6A(0.5)
 H6A(0.5) C7A(0.5) H7A(0.5) C3B(0.5) H3B(0.5) C4B(0.5) H4B(0.5) C5B(0.5)
 H5B(0.5) C6B(0.5) H6B(0.5) C7B(0.5) H7B(0.5) C35A(0.7) C36A(0.7) H36A(0.7)
 C37A(0.7) H37A(0.7) C38A(0.7) H38A(0.7) C39A(0.7) H39A(0.7) C40A(0.7)
 H40A(0.7) C35B(0.3) C36B(0.3) H36B(0.3) C37B(0.3) H37B(0.3) C38B(0.3)
 H38B(0.3) C39B(0.3) H39B(0.3) C40B(0.3) H40B(0.3)
6.a Secondary CH2 refined with riding coordinates:
 C1(H1C,H1D), C14(H14A,H14B), C41(H41A,H41B)
6.b Aromatic/amide H refined with riding coordinates:
 C3A(H3A), C4A(H4A), C5A(H5A), C6A(H6A), C7A(H7A), C3B(H3B), C4B(H4B),
 C5B(H5B), C6B(H6B), C7B(H7B), C9(H9), C10(H10), C11(H11), C12(H12), C13(H13),
 C16(H16), C17(H17), C18(H18), C19(H19), C20(H20), C22(H22), C23(H23), C24(H24),
  C25(H25), C26(H26), C28(H28), C29(H29), C30(H30), C31(H31), C32(H32),
 C36A(H36A), C37A(H37A), C38A(H38A), C39A(H39A), C40A(H40A), C36B(H36B),
 C37B(H37B), C38B(H38B), C39B(H39B), C40B(H40B), C43(H43), C44(H44), C45(H45),
 C46(H46), C47(H47)
;
_atom_sites_solution_hydrogens   mixed
_atom_sites_solution_primary     direct
_atom_sites_solution_secondary   difmap
loop_
_atom_site_label
_atom_site_type_symbol
_atom_site_fract_x
_atom_site_fract_y
_atom_site_fract_z
_atom_site_U_iso_or_equiv
_atom_site_adp_type
_atom_site_occupancy
_atom_site_site_symmetry_order
_atom_site_calc_flag
_atom_site_refinement_flags_posn
_atom_site_refinement_flags_adp
_atom_site_refinement_flags_occupancy
_atom_site_disorder_assembly
_atom_site_disorder_group
O1 O 0.22959(6) 0.75175(11) 0.51854(6) 0.0277(3) Uani 1 1 d . U . . .
O2 O 0.27823(6) 0.92207(11) 0.47857(6) 0.0244(3) Uani 1 1 d . U . . .
O3 O 0.23307(6) 0.75934(10) 0.39101(6) 0.0234(3) Uani 1 1 d . U . . .
N1 N 0.12495(8) 0.70955(17) 0.40085(9) 0.0302(4) Uani 1 1 d . U . . .
H1A H 0.1056(11) 0.6751(19) 0.4317(13) 0.046(6) Uiso 1 1 d . . . . .
H1B H 0.1145(11) 0.791(2) 0.3991(13) 0.049(7) Uiso 1 1 d . . . . .
N2 N 0.35618(7) 0.79398(14) 0.58411(8) 0.0232(3) Uani 1 1 d . U . . .
H2A H 0.3604(9) 0.7537(17) 0.5442(11) 0.031(5) Uiso 1 1 d . . . . .
H2B H 0.3900(10) 0.8533(18) 0.5997(11) 0.036(5) Uiso 1 1 d . . . . .
C1 C 0.09115(9) 0.6620(2) 0.31985(11) 0.0392(5) Uani 1 1 d . U . . .
H1C H 0.1059 0.5787 0.3197 0.047 Uiso 1 1 calc R . . . .
H1D H 0.1069 0.7084 0.2857 0.047 Uiso 1 1 calc R . . . .
C3A C -0.0143(4) 0.5751(13) 0.3151(10) 0.0504(14) Uani 0.5 1 d D U P A 1
H3A H 0.0157 0.5171 0.3493 0.061 Uiso 0.5 1 calc R . P A 1
C4A C -0.0851(4) 0.5683(8) 0.2930(5) 0.0637(15) Uani 0.5 1 d D U P A 1
H4A H -0.1044 0.5041 0.3100 0.076 Uiso 0.5 1 calc R . P A 1
C5A C -0.1269(3) 0.6554(6) 0.2464(4) 0.0504(13) Uani 0.5 1 d D U P A 1
H5A H -0.1754 0.6522 0.2323 0.061 Uiso 0.5 1 calc R . P A 1
C6A C -0.1005(4) 0.7479(7) 0.2194(5) 0.0444(13) Uani 0.5 1 d D U P A 1
H6A H -0.1310 0.8057 0.1854 0.053 Uiso 0.5 1 calc R . P A 1
C7A C -0.0283(6) 0.7565(15) 0.2421(10) 0.0398(19) Uani 0.5 1 d D U P A 1
H7A H -0.0090 0.8223 0.2267 0.048 Uiso 0.5 1 calc R . P A 1
C3B C -0.0298(4) 0.5884(13) 0.3014(10) 0.0504(14) Uani 0.5 1 d D U P A 2
H3B H -0.0098 0.5232 0.3355 0.061 Uiso 0.5 1 calc R . P A 2
C4B C -0.1001(4) 0.6011(8) 0.2679(5) 0.0637(15) Uani 0.5 1 d D U P A 2
H4B H -0.1281 0.5466 0.2803 0.076 Uiso 0.5 1 calc R . P A 2
C5B C -0.1311(3) 0.6924(6) 0.2162(4) 0.0504(13) Uani 0.5 1 d D U P A 2
H5B H -0.1803 0.6997 0.1926 0.061 Uiso 0.5 1 calc R . P A 2
C6B C -0.0908(4) 0.7737(8) 0.1985(5) 0.0444(13) Uani 0.5 1 d D U P A 2
H6B H -0.1113 0.8389 0.1646 0.053 Uiso 0.5 1 calc R . P A 2
C7B C -0.0182(6) 0.7561(15) 0.2326(11) 0.0398(19) Uani 0.5 1 d D U P A 2
H7B H 0.0101 0.8066 0.2178 0.048 Uiso 0.5 1 calc R . P A 2
C8 C 0.22859(8) 0.55644(16) 0.45025(9) 0.0237(4) Uani 1 1 d . U . . .
C9 C 0.20624(10) 0.47845(18) 0.49271(10) 0.0341(5) Uani 1 1 d . U . . .
H9 H 0.1781 0.5084 0.5167 0.041 Uiso 1 1 calc R . . . .
C10 C 0.22362(12) 0.35925(19) 0.50115(12) 0.0434(5) Uani 1 1 d . U . . .
H10 H 0.2076 0.3092 0.5306 0.052 Uiso 1 1 calc R . . . .
C11 C 0.26423(12) 0.31309(19) 0.46682(12) 0.0434(5) Uani 1 1 d . U . . .
H11 H 0.2763 0.2313 0.4723 0.052 Uiso 1 1 calc R . . . .
C12 C 0.28704(11) 0.38703(18) 0.42453(12) 0.0388(5) Uani 1 1 d . U . . .
H12 H 0.3151 0.3563 0.4006 0.047 Uiso 1 1 calc R . . . .
C13 C 0.26931(9) 0.50635(17) 0.41658(10) 0.0283(4) Uani 1 1 d . U . . .
H13 H 0.2856 0.5557 0.3870 0.034 Uiso 1 1 calc R . . . .
C14 C 0.36971(10) 0.70845(17) 0.64888(10) 0.0314(4) Uani 1 1 d . U . . .
H14A H 0.3305 0.6517 0.6331 0.038 Uiso 1 1 calc R . . . .
H14B H 0.3717 0.7522 0.6953 0.038 Uiso 1 1 calc R . . . .
C15 C 0.43617(9) 0.64035(16) 0.67077(10) 0.0265(4) Uani 1 1 d . U . . .
C16 C 0.43563(10) 0.52636(17) 0.64249(10) 0.0299(4) Uani 1 1 d . U . . .
H16 H 0.3927 0.4900 0.6102 0.036 Uiso 1 1 calc R . . . .
C17 C 0.49715(11) 0.46523(18) 0.66100(11) 0.0372(5) Uani 1 1 d . U . . .
H17 H 0.4962 0.3874 0.6412 0.045 Uiso 1 1 calc R . . . .
C18 C 0.55990(11) 0.5171(2) 0.70815(12) 0.0412(5) Uani 1 1 d . U . . .
H18 H 0.6021 0.4753 0.7206 0.049 Uiso 1 1 calc R . . . .
C19 C 0.56094(10) 0.6294(2) 0.73690(12) 0.0413(5) Uani 1 1 d . U . . .
H19 H 0.6041 0.6649 0.7696 0.050 Uiso 1 1 calc R . . . .
C20 C 0.49989(10) 0.69100(18) 0.71873(10) 0.0337(4) Uani 1 1 d . U . . .
H20 H 0.5013 0.7686 0.7391 0.040 Uiso 1 1 calc R . . . .
C21 C 0.26231(8) 0.93086(16) 0.60577(9) 0.0225(4) Uani 1 1 d . U . . .
C22 C 0.24330(11) 0.8784(2) 0.66070(12) 0.0425(5) Uani 1 1 d . U . . .
H22 H 0.2405 0.7943 0.6618 0.051 Uiso 1 1 calc R . . . .
C23 C 0.22834(12) 0.9438(2) 0.71380(13) 0.0494(6) Uani 1 1 d . U . . .
H23 H 0.2165 0.9046 0.7511 0.059 Uiso 1 1 calc R . . . .
C24 C 0.23072(9) 1.0663(2) 0.71243(11) 0.0369(5) Uani 1 1 d . U . . .
H24 H 0.2195 1.1120 0.7479 0.044 Uiso 1 1 calc R . . . .
C25 C 0.24954(10) 1.12122(18) 0.65901(11) 0.0366(5) Uani 1 1 d . U . . .
H25 H 0.2515 1.2053 0.6576 0.044 Uiso 1 1 calc R . . . .
C26 C 0.26564(9) 1.05369(17) 0.60715(10) 0.0291(4) Uani 1 1 d . U . . .
H26 H 0.2794 1.0931 0.5714 0.035 Uiso 1 1 calc R . . . .
C27 C 0.26854(8) 0.94273(16) 0.34036(9) 0.0248(4) Uani 1 1 d . U . . .
C28 C 0.24315(9) 0.89757(18) 0.26442(10) 0.0299(4) Uani 1 1 d . U . . .
H28 H 0.2175 0.8255 0.2525 0.036 Uiso 1 1 calc R . . . .
C29 C 0.25454(11) 0.95572(19) 0.20598(11) 0.0374(5) Uani 1 1 d . U . . .
H29 H 0.2362 0.9240 0.1545 0.045 Uiso 1 1 calc R . . . .
C30 C 0.29232(11) 1.0594(2) 0.22250(12) 0.0423(5) Uani 1 1 d . U . . .
H30 H 0.3011 1.0980 0.1828 0.051 Uiso 1 1 calc R . . . .
C31 C 0.31756(11) 1.10750(19) 0.29700(12) 0.0407(5) Uani 1 1 d . U . . .
H31 H 0.3432 1.1795 0.3085 0.049 Uiso 1 1 calc R . . . .
C32 C 0.30490(9) 1.04902(17) 0.35470(11) 0.0313(4) Uani 1 1 d . U . . .
H32 H 0.3217 1.0829 0.4055 0.038 Uiso 1 1 calc R . . . .
B1 B 0.21031(10) 0.69640(19) 0.44409(11) 0.0241(4) Uani 1 1 d . U . . .
B2 B 0.27542(10) 0.85080(19) 0.54263(11) 0.0238(4) Uani 1 1 d . U . . .
B3 B 0.25884(9) 0.87163(19) 0.40729(11) 0.0229(4) Uani 1 1 d . U . . .
N3 N 0.10168(11) 0.9643(3) 0.4106(2) 0.0669(8) Uani 1 1 d . U . . .
H3C H 0.124(2) 1.012(4) 0.409(3) 0.134(19) Uiso 1 1 d . . . . .
H3D H 0.127(2) 0.964(4) 0.468(2) 0.129(15) Uiso 1 1 d . . . . .
C34 C 0.03431(12) 0.9834(2) 0.40843(15) 0.0455(5) Uani 1 1 d D U . . .
H34A H 0.0227(16) 0.920(3) 0.4341(18) 0.096(10) Uiso 1 1 d . . . . .
H34B H -0.0001(15) 0.970(3) 0.3478(18) 0.091(10) Uiso 1 1 d . . . . .
C35A C 0.0161(4) 1.1012(7) 0.4315(5) 0.0336(8) Uani 0.7 1 d D U P B 1
C36A C -0.05225(19) 1.1354(3) 0.40394(18) 0.0416(8) Uani 0.7 1 d D U P B 1
H36A H -0.0876 1.0843 0.3698 0.050 Uiso 0.7 1 calc R . P B 1
C37A C -0.07038(19) 1.2431(3) 0.4250(2) 0.0473(9) Uani 0.7 1 d D U P B 1
H37A H -0.1179 1.2655 0.4053 0.057 Uiso 0.7 1 calc R . P B 1
C38A C -0.0200(2) 1.3177(3) 0.4742(3) 0.0396(7) Uani 0.7 1 d D U P B 1
H38A H -0.0322 1.3934 0.4867 0.048 Uiso 0.7 1 calc R . P B 1
C39A C 0.04809(19) 1.2825(3) 0.5051(3) 0.0592(11) Uani 0.7 1 d D U P B 1
H39A H 0.0831 1.3314 0.5418 0.071 Uiso 0.7 1 calc R . P B 1
C40A C 0.06556(17) 1.1747(3) 0.4824(3) 0.0508(9) Uani 0.7 1 d D U P B 1
H40A H 0.1130 1.1517 0.5027 0.061 Uiso 0.7 1 calc R . P B 1
C35B C 0.0278(10) 1.1031(18) 0.4469(12) 0.0336(8) Uani 0.3 1 d D U P B 2
C36B C -0.0310(5) 1.1759(8) 0.4048(6) 0.050(3) Uiso 0.3 1 d D U P B 2
H36B H -0.0632 1.1513 0.3542 0.060 Uiso 0.3 1 calc R . P B 2
C37B C -0.0430(6) 1.2814(9) 0.4349(6) 0.053(3) Uiso 0.3 1 d D U P B 2
H37B H -0.0837 1.3267 0.4069 0.064 Uiso 0.3 1 calc R . P B 2
C38B C 0.0064(5) 1.3194(9) 0.5075(5) 0.044(3) Uiso 0.3 1 d D U P B 2
H38B H -0.0009 1.3917 0.5290 0.053 Uiso 0.3 1 calc R . P B 2
C39B C 0.0653(4) 1.2539(7) 0.5486(5) 0.045(2) Uiso 0.3 1 d D U P B 2
H39B H 0.0989 1.2818 0.5976 0.054 Uiso 0.3 1 calc R . P B 2
C40B C 0.0757(4) 1.1481(7) 0.5187(4) 0.032(2) Uiso 0.3 1 d D U P B 2
H40B H 0.1167 1.1040 0.5477 0.038 Uiso 0.3 1 calc R . P B 2
N4 N 0.47811(9) 0.96383(16) 0.62888(11) 0.0375(4) Uani 1 1 d . U . . .
H4C H 0.4985(14) 1.007(2) 0.6812(17) 0.080(9) Uiso 1 1 d . . . . .
H4D H 0.5166(15) 0.929(3) 0.6174(17) 0.091(10) Uiso 1 1 d . . . . .
C41 C 0.44680(10) 1.05133(19) 0.56884(13) 0.0430(5) Uani 1 1 d . U . . .
H41A H 0.4083 1.0886 0.5774 0.052 Uiso 1 1 calc R . . . .
H41B H 0.4257 1.0091 0.5181 0.052 Uiso 1 1 calc R . . . .
C42 C 0.49193(9) 1.15056(17) 0.56054(11) 0.0308(4) Uani 1 1 d . U . . .
C43 C 0.46231(10) 1.22692(19) 0.49720(11) 0.0379(5) Uani 1 1 d . U . . .
H43 H 0.4154 1.2150 0.4610 0.046 Uiso 1 1 calc R . . . .
C44 C 0.49921(10) 1.31935(19) 0.48565(11) 0.0371(5) Uani 1 1 d . U . . .
H44 H 0.4779 1.3700 0.4416 0.044 Uiso 1 1 calc R . . . .
C45 C 0.56700(9) 1.33866(17) 0.53776(11) 0.0306(4) Uani 1 1 d . U . . .
H45 H 0.5925 1.4030 0.5302 0.037 Uiso 1 1 calc R . . . .
C46 C 0.59781(9) 1.26394(17) 0.60119(11) 0.0305(4) Uani 1 1 d . U . . .
H46 H 0.6447 1.2767 0.6373 0.037 Uiso 1 1 calc R . . . .
C47 C 0.56042(9) 1.16999(17) 0.61243(11) 0.0304(4) Uani 1 1 d . U . . .
H47 H 0.5820 1.1188 0.6561 0.036 Uiso 1 1 calc R . . . .
C2 C 0.01332(9) 0.66690(17) 0.28731(11) 0.0339(4) Uani 1 1 d D U . . .

loop_
_atom_site_aniso_label
_atom_site_aniso_U_11
_atom_site_aniso_U_22
_atom_site_aniso_U_33
_atom_site_aniso_U_23
_atom_site_aniso_U_13
_atom_site_aniso_U_12
O1 0.0299(7) 0.0372(7) 0.0199(6) -0.0087(5) 0.0142(5) -0.0131(5)
O2 0.0252(6) 0.0324(7) 0.0159(6) -0.0009(5) 0.0090(5) -0.0050(5)
O3 0.0229(6) 0.0311(7) 0.0171(6) -0.0017(5) 0.0092(5) 0.0022(5)
N1 0.0210(8) 0.0402(10) 0.0306(8) -0.0154(7) 0.0119(7) -0.0034(7)
N2 0.0257(8) 0.0275(8) 0.0194(7) -0.0018(6) 0.0122(6) -0.0052(7)
C1 0.0231(9) 0.0550(13) 0.0316(10) -0.0188(9) 0.0038(8) 0.0041(9)
C3A 0.024(3) 0.042(3) 0.064(5) -0.006(2) -0.002(4) -0.009(3)
C4A 0.023(3) 0.059(4) 0.084(5) 0.011(3) -0.003(3) -0.012(2)
C5A 0.0174(14) 0.057(4) 0.063(4) -0.001(2) 0.004(3) -0.004(2)
C6A 0.029(2) 0.040(3) 0.052(4) -0.005(2) 0.0054(18) 0.0048(19)
C7A 0.026(2) 0.0394(12) 0.046(4) -0.0145(19) 0.007(2) 0.002(2)
C3B 0.024(3) 0.042(3) 0.064(5) -0.006(2) -0.002(4) -0.009(3)
C4B 0.023(3) 0.059(4) 0.084(5) 0.011(3) -0.003(3) -0.012(2)
C5B 0.0174(14) 0.057(4) 0.063(4) -0.001(2) 0.004(3) -0.004(2)
C6B 0.029(2) 0.040(3) 0.052(4) -0.005(2) 0.0054(18) 0.0048(19)
C7B 0.026(2) 0.0394(12) 0.046(4) -0.0145(19) 0.007(2) 0.002(2)
C8 0.0188(8) 0.0347(10) 0.0141(8) -0.0037(7) 0.0036(6) -0.0067(7)
C9 0.0430(11) 0.0396(11) 0.0256(9) -0.0103(8) 0.0204(8) -0.0154(9)
C10 0.0648(14) 0.0381(12) 0.0333(11) -0.0002(9) 0.0265(10) -0.0180(10)
C11 0.0601(14) 0.0331(11) 0.0362(11) 0.0061(9) 0.0196(10) 0.0008(10)
C12 0.0419(11) 0.0404(12) 0.0374(11) 0.0115(9) 0.0200(9) 0.0140(9)
C13 0.0225(9) 0.0362(11) 0.0265(9) 0.0085(8) 0.0108(7) 0.0031(8)
C14 0.0359(10) 0.0368(11) 0.0282(10) 0.0078(8) 0.0199(8) -0.0005(8)
C15 0.0300(9) 0.0329(10) 0.0200(9) 0.0053(7) 0.0139(7) -0.0029(8)
C16 0.0347(10) 0.0356(11) 0.0231(9) 0.0026(8) 0.0156(8) -0.0064(8)
C17 0.0512(12) 0.0345(11) 0.0353(11) 0.0087(9) 0.0276(10) 0.0060(9)
C18 0.0361(11) 0.0551(14) 0.0374(11) 0.0187(10) 0.0204(9) 0.0113(10)
C19 0.0297(10) 0.0582(14) 0.0314(11) 0.0094(10) 0.0085(8) -0.0053(10)
C20 0.0401(11) 0.0365(11) 0.0242(9) 0.0005(8) 0.0134(8) -0.0075(9)
C21 0.0156(8) 0.0330(10) 0.0162(8) -0.0026(7) 0.0041(6) -0.0051(7)
C22 0.0602(14) 0.0415(12) 0.0406(12) -0.0174(10) 0.0357(11) -0.0260(10)
C23 0.0625(15) 0.0606(15) 0.0428(12) -0.0217(11) 0.0396(11) -0.0299(12)
C24 0.0298(10) 0.0553(13) 0.0262(10) -0.0150(9) 0.0123(8) -0.0007(9)
C25 0.0429(11) 0.0344(11) 0.0273(10) 0.0000(8) 0.0096(9) 0.0131(9)
C26 0.0315(10) 0.0340(10) 0.0211(9) 0.0055(8) 0.0105(7) 0.0077(8)
C27 0.0201(8) 0.0359(10) 0.0206(8) 0.0053(7) 0.0106(7) 0.0113(7)
C28 0.0303(10) 0.0381(11) 0.0220(9) 0.0042(8) 0.0117(7) 0.0159(8)
C29 0.0488(12) 0.0479(13) 0.0211(9) 0.0111(9) 0.0201(9) 0.0280(10)
C30 0.0571(13) 0.0486(13) 0.0359(11) 0.0213(10) 0.0339(10) 0.0270(11)
C31 0.0478(12) 0.0431(12) 0.0404(12) 0.0147(10) 0.0276(10) 0.0098(10)
C32 0.0325(10) 0.0400(11) 0.0246(9) 0.0059(8) 0.0150(8) 0.0055(8)
B1 0.0189(9) 0.0366(11) 0.0182(9) -0.0058(8) 0.0092(7) -0.0050(8)
B2 0.0218(10) 0.0331(11) 0.0168(9) -0.0007(8) 0.0084(7) -0.0054(8)
B3 0.0141(9) 0.0350(11) 0.0189(9) 0.0012(8) 0.0062(7) 0.0045(8)
N3 0.0329(11) 0.0587(15) 0.099(2) -0.0382(14) 0.0178(12) 0.0069(11)
C34 0.0511(14) 0.0426(13) 0.0555(15) -0.0062(11) 0.0348(12) 0.0015(10)
C35A 0.038(3) 0.0343(11) 0.036(3) 0.0034(17) 0.0235(17) 0.0015(16)
C36A 0.0424(18) 0.0334(18) 0.0364(17) -0.0019(14) 0.0043(14) 0.0014(16)
C37A 0.0382(19) 0.0342(18) 0.058(2) 0.0007(16) 0.0095(16) 0.0104(16)
C38A 0.038(2) 0.0245(16) 0.061(3) -0.0052(18) 0.025(2) 0.0007(15)
C39A 0.0359(19) 0.044(2) 0.102(3) -0.031(2) 0.032(2) -0.0148(15)
C40A 0.0291(17) 0.044(2) 0.084(3) -0.016(2) 0.0285(19) -0.0046(15)
C35B 0.038(3) 0.0343(11) 0.036(3) 0.0034(17) 0.0235(17) 0.0015(16)
N4 0.0389(10) 0.0361(10) 0.0385(10) 0.0030(8) 0.0173(8) -0.0019(8)
C41 0.0317(11) 0.0456(13) 0.0451(12) 0.0087(10) 0.0096(9) -0.0015(9)
C42 0.0272(9) 0.0327(10) 0.0339(10) 0.0009(8) 0.0142(8) 0.0001(8)
C43 0.0302(10) 0.0448(12) 0.0330(10) 0.0040(9) 0.0076(8) -0.0039(9)
C44 0.0361(11) 0.0437(12) 0.0292(10) 0.0096(9) 0.0116(8) 0.0013(9)
C45 0.0288(10) 0.0358(11) 0.0335(10) 0.0049(8) 0.0192(8) -0.0007(8)
C46 0.0219(9) 0.0379(11) 0.0344(10) 0.0024(8) 0.0144(8) 0.0040(8)
C47 0.0307(10) 0.0321(10) 0.0323(10) 0.0089(8) 0.0171(8) 0.0092(8)
C2 0.0211(9) 0.0310(10) 0.0417(11) -0.0183(8) 0.0054(8) -0.0020(8)

_geom_special_details            
;
 All esds (except the esd in the dihedral angle between two l.s. planes)
 are estimated using the full covariance matrix.  The cell esds are taken
 into account individually in the estimation of esds in distances, angles
 and torsion angles; correlations between esds in cell parameters are only
 used when they are defined by crystal symmetry.  An approximate (isotropic)
 treatment of cell esds is used for estimating esds involving l.s. planes.
;
loop_
_geom_bond_atom_site_label_1
_geom_bond_atom_site_label_2
_geom_bond_distance
_geom_bond_site_symmetry_2
_geom_bond_publ_flag
O1 B1 1.429(2) . ?
O1 B2 1.423(2) . ?
O2 B2 1.472(2) . ?
O2 B3 1.354(2) . ?
O3 B1 1.464(2) . ?
O3 B3 1.361(2) . ?
N1 C1 1.487(2) . ?
N1 B1 1.650(2) . ?
N2 C14 1.486(2) . ?
N2 B2 1.682(2) . ?
C1 C2 1.501(2) . ?
C3A C4A 1.382(8) . ?
C3A C2 1.395(9) . ?
C4A C5A 1.366(7) . ?
C5A C6A 1.378(7) . ?
C6A C7A 1.409(9) . ?
C7A C2 1.375(9) . ?
C3B C4B 1.361(8) . ?
C3B C2 1.376(9) . ?
C4B C5B 1.379(7) . ?
C5B C6B 1.387(7) . ?
C6B C7B 1.411(9) . ?
C7B C2 1.393(9) . ?
C8 C9 1.399(2) . ?
C8 C13 1.389(2) . ?
C8 B1 1.617(3) . ?
C9 C10 1.384(3) . ?
C10 C11 1.379(3) . ?
C11 C12 1.374(3) . ?
C12 C13 1.387(3) . ?
C14 C15 1.502(3) . ?
C15 C16 1.389(3) . ?
C15 C20 1.393(3) . ?
C16 C17 1.384(3) . ?
C17 C18 1.381(3) . ?
C18 C19 1.373(3) . ?
C19 C20 1.380(3) . ?
C21 C22 1.391(2) . ?
C21 C26 1.386(3) . ?
C21 B2 1.608(3) . ?
C22 C23 1.383(3) . ?
C23 C24 1.383(3) . ?
C24 C25 1.377(3) . ?
C25 C26 1.390(3) . ?
C27 C28 1.396(2) . ?
C27 C32 1.388(3) . ?
C27 B3 1.580(2) . ?
C28 C29 1.388(3) . ?
C29 C30 1.376(3) . ?
C30 C31 1.386(3) . ?
C31 C32 1.391(3) . ?
N3 C34 1.429(3) . ?
C34 C35A 1.497(5) . ?
C34 C35B 1.564(12) . ?
C35A C36A 1.373(7) . ?
C35A C40A 1.364(7) . ?
C36A C37A 1.381(4) . ?
C37A C38A 1.369(5) . ?
C38A C39A 1.369(5) . ?
C39A C40A 1.389(4) . ?
C35B C36B 1.424(12) . ?
C35B C40B 1.402(11) . ?
C36B C37B 1.387(11) . ?
C37B C38B 1.395(10) . ?
C38B C39B 1.376(10) . ?
C39B C40B 1.376(9) . ?
N4 C41 1.436(3) . ?
C41 C42 1.522(3) . ?
C42 C43 1.389(3) . ?
C42 C47 1.385(3) . ?
C43 C44 1.374(3) . ?
C44 C45 1.375(3) . ?
C45 C46 1.381(3) . ?
C46 C47 1.392(3) . ?

loop_
_geom_angle_atom_site_label_1
_geom_angle_atom_site_label_2
_geom_angle_atom_site_label_3
_geom_angle
_geom_angle_site_symmetry_1
_geom_angle_site_symmetry_3
_geom_angle_publ_flag
B2 O1 B1 122.04(13) . . ?
B3 O2 B2 118.99(14) . . ?
B3 O3 B1 120.85(13) . . ?
C1 N1 B1 115.44(13) . . ?
C14 N2 B2 115.83(13) . . ?
N1 C1 C2 112.23(15) . . ?
C4A C3A C2 120.2(8) . . ?
C5A C4A C3A 118.8(8) . . ?
C4A C5A C6A 121.8(6) . . ?
C5A C6A C7A 119.8(8) . . ?
C2 C7A C6A 118.1(10) . . ?
C4B C3B C2 122.0(8) . . ?
C3B C4B C5B 120.7(7) . . ?
C4B C5B C6B 120.3(6) . . ?
C5B C6B C7B 117.6(8) . . ?
C2 C7B C6B 122.0(9) . . ?
C9 C8 B1 121.68(15) . . ?
C13 C8 C9 115.57(17) . . ?
C13 C8 B1 122.71(15) . . ?
C10 C9 C8 122.50(18) . . ?
C11 C10 C9 120.07(19) . . ?
C12 C11 C10 119.0(2) . . ?
C11 C12 C13 120.31(19) . . ?
C12 C13 C8 122.50(17) . . ?
N2 C14 C15 113.05(14) . . ?
C16 C15 C14 120.78(17) . . ?
C16 C15 C20 118.49(17) . . ?
C20 C15 C14 120.72(17) . . ?
C17 C16 C15 120.59(18) . . ?
C18 C17 C16 120.2(2) . . ?
C19 C18 C17 119.66(19) . . ?
C18 C19 C20 120.57(19) . . ?
C19 C20 C15 120.51(19) . . ?
C22 C21 B2 120.45(16) . . ?
C26 C21 C22 116.05(16) . . ?
C26 C21 B2 123.43(15) . . ?
C23 C22 C21 122.6(2) . . ?
C24 C23 C22 119.83(19) . . ?
C25 C24 C23 119.12(18) . . ?
C24 C25 C26 120.06(19) . . ?
C21 C26 C25 122.31(17) . . ?
C28 C27 B3 120.68(17) . . ?
C32 C27 C28 117.21(16) . . ?
C32 C27 B3 122.05(15) . . ?
C29 C28 C27 121.38(19) . . ?
C30 C29 C28 120.05(18) . . ?
C29 C30 C31 120.10(18) . . ?
C30 C31 C32 119.2(2) . . ?
C27 C32 C31 122.06(18) . . ?
O1 B1 O3 114.77(15) . . ?
O1 B1 N1 104.31(13) . . ?
O1 B1 C8 113.23(15) . . ?
O3 B1 N1 103.16(14) . . ?
O3 B1 C8 112.55(14) . . ?
C8 B1 N1 107.66(14) . . ?
O1 B2 O2 115.10(14) . . ?
O1 B2 N2 105.96(15) . . ?
O1 B2 C21 111.62(14) . . ?
O2 B2 N2 101.78(12) . . ?
O2 B2 C21 112.34(15) . . ?
C21 B2 N2 109.21(13) . . ?
O2 B3 O3 122.66(16) . . ?
O2 B3 C27 119.50(17) . . ?
O3 B3 C27 117.80(15) . . ?
N3 C34 C35A 120.2(5) . . ?
N3 C34 C35B 113.5(10) . . ?
C36A C35A C34 120.0(5) . . ?
C40A C35A C34 121.7(5) . . ?
C40A C35A C36A 118.2(4) . . ?
C35A C36A C37A 121.0(4) . . ?
C38A C37A C36A 120.1(3) . . ?
C39A C38A C37A 119.6(3) . . ?
C38A C39A C40A 119.5(3) . . ?
C35A C40A C39A 121.4(4) . . ?
C36B C35B C34 117.8(9) . . ?
C40B C35B C34 126.2(9) . . ?
C40B C35B C36B 116.0(10) . . ?
C37B C36B C35B 122.3(10) . . ?
C36B C37B C38B 118.3(10) . . ?
C39B C38B C37B 121.1(10) . . ?
C38B C39B C40B 119.9(8) . . ?
C39B C40B C35B 122.3(8) . . ?
N4 C41 C42 118.89(17) . . ?
C43 C42 C41 117.82(17) . . ?
C47 C42 C41 124.16(17) . . ?
C47 C42 C43 118.01(17) . . ?
C44 C43 C42 121.60(18) . . ?
C43 C44 C45 120.06(18) . . ?
C44 C45 C46 119.57(18) . . ?
C45 C46 C47 120.22(17) . . ?
C42 C47 C46 120.55(17) . . ?
C3A C2 C1 112.5(4) . . ?
C7A C2 C1 126.1(6) . . ?
C7A C2 C3A 121.0(7) . . ?
C3B C2 C1 127.1(4) . . ?
C3B C2 C7B 117.1(7) . . ?
C7B C2 C1 115.6(5) . . ?

loop_
_geom_hbond_atom_site_label_D
_geom_hbond_atom_site_label_H
_geom_hbond_atom_site_label_A
_geom_hbond_distance_DH
_geom_hbond_distance_HA
_geom_hbond_distance_DA
_geom_hbond_angle_DHA
_geom_hbond_site_symmetry_A
N1 H1B N3 0.94(2) 2.00(2) 2.933(3) 172(2) .
N2 H2B N4 0.93(2) 2.12(2) 3.038(2) 168.9(17) .

_shelx_res_file                  
;
    16srv262.res created by SHELXL-2014/7

TITL 16srv262 in P21/c #14
REM reset to P21/c #14
CELL 0.71073 21.212 11.2705 18.8494 90 114.8857 90
ZERR 4 0.0009 0.0005 0.0008 0 0.0016 0
LATT 1
SYMM -X,0.5+Y,0.5-Z
SFAC C H B N O
UNIT 184 204 12 16 12
SADI C2 C3B C2 C7B C4B C3B C4A C3A C5A C4A C5B C4B C6B C5B C6A C5A C7A C6A =
 C7B C6B C2 C3A C2 C7A
SADI C40B C35B C40A C35A C40B C39B C40A C39A C39B C38B C39A C38A C38B C37B =
 C38A C37A C37A C36A C37B C36B C36B C35B C36A C35A
SADI C35B C34 C35A C34
RIGU
EADP C35B C35A
EADP C7A C7B
EADP C6A C6B
EADP C5A C5B
EADP C4A C4B
EADP C3A C3B

L.S. 7
PLAN  7
SIZE 0.128 0.164 0.294
TEMP -153.15
HTAB N2 N4
HTAB N1 N3
BOND
fmap 2
acta 52
OMIT -3 52
OMIT 1 1 0
REM <olex2.extras>
REM <HklSrc "%.\\16srv262.hkl">
REM </olex2.extras>

WGHT    0.038000    2.527000
EXTI    0.003861
FVAR       0.13224
O1    5    0.229594    0.751752    0.518536    11.00000    0.02989    0.03718 =
         0.01986   -0.00872    0.01425   -0.01310
O2    5    0.278230    0.922067    0.478574    11.00000    0.02523    0.03241 =
         0.01593   -0.00094    0.00902   -0.00505
O3    5    0.233065    0.759345    0.391006    11.00000    0.02290    0.03110 =
         0.01711   -0.00166    0.00919    0.00224
N1    4    0.124948    0.709550    0.400847    11.00000    0.02098    0.04020 =
         0.03059   -0.01544    0.01190   -0.00339
H1A   2    0.105633    0.675143    0.431664    11.00000    0.04572
H1B   2    0.114456    0.790624    0.399064    11.00000    0.04924
N2    4    0.356183    0.793983    0.584105    11.00000    0.02565    0.02748 =
         0.01937   -0.00176    0.01218   -0.00523
H2A   2    0.360370    0.753651    0.544234    11.00000    0.03131
H2B   2    0.390008    0.853305    0.599698    11.00000    0.03581
C1    1    0.091153    0.661989    0.319849    11.00000    0.02306    0.05501 =
         0.03164   -0.01877    0.00379    0.00412
AFIX  23
H1C   2    0.105891    0.578675    0.319717    11.00000   -1.20000
H1D   2    0.106867    0.708446    0.285701    11.00000   -1.20000
AFIX   0
PART 1
C3A   1   -0.014266    0.575128    0.315103    10.50000    0.02410    0.04163 =
         0.06443   -0.00638   -0.00200   -0.00876
AFIX  43
H3A   2    0.015722    0.517140    0.349321    10.50000   -1.20000
AFIX   0
C4A   1   -0.085097    0.568264    0.293025    10.50000    0.02287    0.05853 =
         0.08364    0.01138   -0.00319   -0.01224
AFIX  43
H4A   2   -0.104391    0.504078    0.309952    10.50000   -1.20000
AFIX   0
C5A   1   -0.126867    0.655403    0.246437    10.50000    0.01737    0.05715 =
         0.06334   -0.00061    0.00385   -0.00376
AFIX  43
H5A   2   -0.175429    0.652161    0.232309    10.50000   -1.20000
AFIX   0
C6A   1   -0.100530    0.747883    0.219359    10.50000    0.02905    0.03980 =
         0.05224   -0.00540    0.00539    0.00475
AFIX  43
H6A   2   -0.130962    0.805674    0.185429    10.50000   -1.20000
AFIX   0
C7A   1   -0.028315    0.756492    0.242144    10.50000    0.02636    0.03941 =
         0.04563   -0.01452    0.00732    0.00174
AFIX  43
H7A   2   -0.008964    0.822268    0.226750    10.50000   -1.20000
AFIX   0
PART 0
PART 2
C3B   1   -0.029784    0.588369    0.301372    10.50000    0.02410    0.04163 =
         0.06443   -0.00638   -0.00200   -0.00876
AFIX  43
H3B   2   -0.009831    0.523229    0.335483    10.50000   -1.20000
AFIX   0
C4B   1   -0.100113    0.601133    0.267925    10.50000    0.02287    0.05853 =
         0.08364    0.01138   -0.00319   -0.01224
AFIX  43
H4B   2   -0.128133    0.546601    0.280322    10.50000   -1.20000
AFIX   0
C5B   1   -0.131115    0.692450    0.216208    10.50000    0.01737    0.05715 =
         0.06334   -0.00061    0.00385   -0.00376
AFIX  43
H5B   2   -0.180301    0.699704    0.192639    10.50000   -1.20000
AFIX   0
C6B   1   -0.090772    0.773747    0.198464    10.50000    0.02905    0.03980 =
         0.05224   -0.00540    0.00539    0.00475
AFIX  43
H6B   2   -0.111271    0.838909    0.164587    10.50000   -1.20000
AFIX   0
C7B   1   -0.018181    0.756100    0.232577    10.50000    0.02636    0.03941 =
         0.04563   -0.01452    0.00732    0.00174
AFIX  43
H7B   2    0.010093    0.806601    0.217767    10.50000   -1.20000
AFIX   0
PART 0
C8    1    0.228594    0.556442    0.450251    11.00000    0.01877    0.03468 =
         0.01412   -0.00372    0.00362   -0.00674
C9    1    0.206236    0.478452    0.492708    11.00000    0.04304    0.03963 =
         0.02559   -0.01028    0.02040   -0.01543
AFIX  43
H9    2    0.178051    0.508430    0.516657    11.00000   -1.20000
AFIX   0
C10   1    0.223622    0.359252    0.501151    11.00000    0.06484    0.03808 =
         0.03330   -0.00023    0.02651   -0.01797
AFIX  43
H10   2    0.207551    0.309217    0.530633    11.00000   -1.20000
AFIX   0
C11   1    0.264230    0.313088    0.466820    11.00000    0.06014    0.03308 =
         0.03621    0.00612    0.01957    0.00085
AFIX  43
H11   2    0.276271    0.231343    0.472319    11.00000   -1.20000
AFIX   0
C12   1    0.287044    0.387030    0.424525    11.00000    0.04190    0.04040 =
         0.03744    0.01148    0.02002    0.01401
AFIX  43
H12   2    0.315087    0.356296    0.400618    11.00000   -1.20000
AFIX   0
C13   1    0.269310    0.506349    0.416582    11.00000    0.02252    0.03621 =
         0.02654    0.00846    0.01079    0.00313
AFIX  43
H13   2    0.285638    0.555653    0.386990    11.00000   -1.20000
AFIX   0
C14   1    0.369713    0.708445    0.648877    11.00000    0.03587    0.03684 =
         0.02816    0.00780    0.01994   -0.00051
AFIX  23
H14A  2    0.330520    0.651734    0.633129    11.00000   -1.20000
H14B  2    0.371737    0.752199    0.695331    11.00000   -1.20000
AFIX   0
C15   1    0.436172    0.640353    0.670769    11.00000    0.03000    0.03286 =
         0.02004    0.00531    0.01388   -0.00292
C16   1    0.435631    0.526356    0.642487    11.00000    0.03467    0.03556 =
         0.02306    0.00257    0.01558   -0.00645
AFIX  43
H16   2    0.392657    0.490026    0.610153    11.00000   -1.20000
AFIX   0
C17   1    0.497152    0.465232    0.661000    11.00000    0.05117    0.03455 =
         0.03535    0.00871    0.02760    0.00599
AFIX  43
H17   2    0.496208    0.387405    0.641222    11.00000   -1.20000
AFIX   0
C18   1    0.559904    0.517081    0.708147    11.00000    0.03610    0.05511 =
         0.03740    0.01869    0.02038    0.01128
AFIX  43
H18   2    0.602136    0.475277    0.720621    11.00000   -1.20000
AFIX   0
C19   1    0.560942    0.629368    0.736902    11.00000    0.02970    0.05822 =
         0.03135    0.00943    0.00846   -0.00526
AFIX  43
H19   2    0.604066    0.664913    0.769586    11.00000   -1.20000
AFIX   0
C20   1    0.499892    0.691002    0.718733    11.00000    0.04012    0.03647 =
         0.02422    0.00047    0.01337   -0.00749
AFIX  43
H20   2    0.501308    0.768566    0.739079    11.00000   -1.20000
AFIX   0
C21   1    0.262310    0.930856    0.605773    11.00000    0.01564    0.03298 =
         0.01620   -0.00258    0.00412   -0.00510
C22   1    0.243303    0.878383    0.660697    11.00000    0.06024    0.04153 =
         0.04061   -0.01740    0.03569   -0.02598
AFIX  43
H22   2    0.240489    0.794326    0.661770    11.00000   -1.20000
AFIX   0
C23   1    0.228345    0.943756    0.713797    11.00000    0.06251    0.06064 =
         0.04283   -0.02170    0.03956   -0.02985
AFIX  43
H23   2    0.216469    0.904565    0.751115    11.00000   -1.20000
AFIX   0
C24   1    0.230717    1.066308    0.712433    11.00000    0.02982    0.05525 =
         0.02618   -0.01498    0.01232   -0.00066
AFIX  43
H24   2    0.219504    1.112006    0.747896    11.00000   -1.20000
AFIX   0
C25   1    0.249542    1.121219    0.659010    11.00000    0.04292    0.03441 =
         0.02734    0.00000    0.00965    0.01310
AFIX  43
H25   2    0.251534    1.205347    0.657580    11.00000   -1.20000
AFIX   0
C26   1    0.265638    1.053688    0.607154    11.00000    0.03148    0.03400 =
         0.02113    0.00547    0.01047    0.00774
AFIX  43
H26   2    0.279405    1.093121    0.571403    11.00000   -1.20000
AFIX   0
C27   1    0.268542    0.942734    0.340359    11.00000    0.02014    0.03587 =
         0.02056    0.00532    0.01063    0.01128
C28   1    0.243147    0.897567    0.264424    11.00000    0.03032    0.03809 =
         0.02199    0.00419    0.01168    0.01586
AFIX  43
H28   2    0.217532    0.825510    0.252515    11.00000   -1.20000
AFIX   0
C29   1    0.254539    0.955723    0.205978    11.00000    0.04885    0.04790 =
         0.02105    0.01114    0.02013    0.02800
AFIX  43
H29   2    0.236244    0.923962    0.154528    11.00000   -1.20000
AFIX   0
C30   1    0.292320    1.059368    0.222496    11.00000    0.05706    0.04865 =
         0.03589    0.02130    0.03389    0.02695
AFIX  43
H30   2    0.301108    1.097980    0.182764    11.00000   -1.20000
AFIX   0
C31   1    0.317564    1.107500    0.296999    11.00000    0.04776    0.04311 =
         0.04039    0.01473    0.02756    0.00984
AFIX  43
H31   2    0.343196    1.179533    0.308527    11.00000   -1.20000
AFIX   0
C32   1    0.304902    1.049021    0.354701    11.00000    0.03247    0.04002 =
         0.02455    0.00592    0.01497    0.00548
AFIX  43
H32   2    0.321660    1.082874    0.405505    11.00000   -1.20000
AFIX   0
B1    3    0.210306    0.696401    0.444095    11.00000    0.01890    0.03658 =
         0.01815   -0.00576    0.00924   -0.00504
B2    3    0.275423    0.850798    0.542627    11.00000    0.02183    0.03309 =
         0.01678   -0.00067    0.00836   -0.00544
B3    3    0.258842    0.871629    0.407294    11.00000    0.01414    0.03496 =
         0.01886    0.00124    0.00621    0.00454

N3    4    0.101677    0.964338    0.410579    11.00000    0.03294    0.05874 =
         0.09887   -0.03817    0.01779    0.00686
H3C   2    0.123934    1.011634    0.408956    11.00000    0.13434
H3D   2    0.127029    0.964201    0.467687    11.00000    0.12946
C34   1    0.034310    0.983438    0.408431    11.00000    0.05113    0.04258 =
         0.05551   -0.00618    0.03476    0.00151
H34A  2    0.022674    0.920181    0.434058    11.00000    0.09620
H34B  2   -0.000097    0.970019    0.347797    11.00000    0.09117
PART 1
C35A  1    0.016055    1.101169    0.431506    10.70000    0.03831    0.03429 =
         0.03623    0.00342    0.02347    0.00155
C36A  1   -0.052248    1.135440    0.403942    10.70000    0.04239    0.03339 =
         0.03642   -0.00194    0.00433    0.00136
AFIX  43
H36A  2   -0.087599    1.084255    0.369849    10.70000   -1.20000
AFIX   0
C37A  1   -0.070384    1.243143    0.424991    10.70000    0.03822    0.03419 =
         0.05845    0.00068    0.00947    0.01043
AFIX  43
H37A  2   -0.117901    1.265520    0.405332    10.70000   -1.20000
AFIX   0
C38A  1   -0.019971    1.317704    0.474151    10.70000    0.03813    0.02452 =
         0.06054   -0.00525    0.02502    0.00072
AFIX  43
H38A  2   -0.032152    1.393415    0.486718    10.70000   -1.20000
AFIX   0
C39A  1    0.048092    1.282475    0.505079    10.70000    0.03593    0.04354 =
         0.10166   -0.03131    0.03246   -0.01479
AFIX  43
H39A  2    0.083133    1.331395    0.541797    10.70000   -1.20000
AFIX   0
C40A  1    0.065561    1.174684    0.482392    10.70000    0.02905    0.04386 =
         0.08417   -0.01586    0.02854   -0.00464
AFIX  43
H40A  2    0.113007    1.151652    0.502747    10.70000   -1.20000
AFIX   0
PART 0
PART 2
C35B  1    0.027826    1.103053    0.446883    10.30000    0.03831    0.03429 =
         0.03623    0.00342    0.02347    0.00155
C36B  1   -0.031030    1.175888    0.404752    10.30000    0.05036
AFIX  43
H36B  2   -0.063230    1.151325    0.354235    10.30000   -1.20000
AFIX   0
C37B  1   -0.042960    1.281440    0.434930    10.30000    0.05336
AFIX  43
H37B  2   -0.083700    1.326734    0.406862    10.30000   -1.20000
AFIX   0
C38B  1    0.006378    1.319402    0.507540    10.30000    0.04399
AFIX  43
H38B  2   -0.000855    1.391668    0.528984    10.30000   -1.20000
AFIX   0
C39B  1    0.065350    1.253933    0.548625    10.30000    0.04532
AFIX  43
H39B  2    0.098855    1.281766    0.597556    10.30000   -1.20000
AFIX   0
C40B  1    0.075708    1.148080    0.518714    10.30000    0.03151
AFIX  43
H40B  2    0.116722    1.104000    0.547747    10.30000   -1.20000
AFIX   0

PART 0
N4    4    0.478110    0.963827    0.628881    11.00000    0.03893    0.03609 =
         0.03853    0.00299    0.01727   -0.00192
H4C   2    0.498519    1.006928    0.681221    11.00000    0.08021
H4D   2    0.516608    0.929364    0.617372    11.00000    0.09098
C41   1    0.446797    1.051331    0.568836    11.00000    0.03170    0.04558 =
         0.04509    0.00869    0.00955   -0.00152
AFIX  23
H41A  2    0.408328    1.088620    0.577436    11.00000   -1.20000
H41B  2    0.425690    1.009129    0.518129    11.00000   -1.20000
AFIX   0
C42   1    0.491933    1.150563    0.560544    11.00000    0.02722    0.03270 =
         0.03385    0.00090    0.01424    0.00008
C43   1    0.462308    1.226916    0.497203    11.00000    0.03017    0.04482 =
         0.03300    0.00400    0.00758   -0.00391
AFIX  43
H43   2    0.415402    1.214951    0.460990    11.00000   -1.20000
AFIX   0
C44   1    0.499209    1.319353    0.485651    11.00000    0.03606    0.04372 =
         0.02918    0.00956    0.01156    0.00129
AFIX  43
H44   2    0.477867    1.369952    0.441631    11.00000   -1.20000
AFIX   0
C45   1    0.566996    1.338658    0.537755    11.00000    0.02878    0.03579 =
         0.03350    0.00492    0.01922   -0.00068
AFIX  43
H45   2    0.592470    1.402957    0.530178    11.00000   -1.20000
AFIX   0
C46   1    0.597809    1.263939    0.601191    11.00000    0.02191    0.03786 =
         0.03436    0.00236    0.01443    0.00404
AFIX  43
H46   2    0.644677    1.276732    0.637257    11.00000   -1.20000
AFIX   0
C47   1    0.560420    1.169994    0.612433    11.00000    0.03075    0.03209 =
         0.03227    0.00888    0.01713    0.00917
AFIX  43
H47   2    0.582040    1.118757    0.656055    11.00000   -1.20000
AFIX   0

C2    1    0.013320    0.666905    0.287309    11.00000    0.02105    0.03096 =
         0.04168   -0.01832    0.00545   -0.00195
HKLF 4

REM  16srv262 in P21/c #14
REM R1 =  0.0496 for    6020 Fo > 4sig(Fo)  and  0.0740 for all    8022 data
REM    584 parameters refined using    604 restraints

END

WGHT      0.0382      2.5354

REM Highest difference peak  0.307,  deepest hole -0.276,  1-sigma level  0.038
Q1    1   0.1893  0.9760  0.6832  11.00000  0.05    0.31
Q2    1   0.4995  1.0218  0.6028  11.00000  0.05    0.29
Q3    1   0.4292  1.0086  0.6068  11.00000  0.05    0.28
Q4    1   0.0688  0.9622  0.4493  11.00000  0.05    0.27
Q5    1   0.2016  0.9028  0.6413  11.00000  0.05    0.25
Q6    1   0.5275  1.1220  0.5757  11.00000  0.05    0.24
Q7    1   0.2174  0.6261  0.4457  11.00000  0.05    0.23
;
_shelx_res_checksum              12788
####################################################################### 
# 
# This file contains crystal structure data downloaded from the 
# Cambridge Structural Database (CSD) hosted by the Cambridge 
# Crystallographic Data Centre (CCDC).
# 
# Full information about CCDC data access policies and citation 
# guidelines are available at http://www.ccdc.cam.ac.uk/access/V1 
# 
# Audit and citation data items may have been added by the CCDC. 
# Please retain this information to preserve the provenance of 
# this file and to allow appropriate attribution of the data. 
# 
#######################################################################

data_11c_16srv268
_database_code_depnum_ccdc_archive 'CCDC 1551623'
_audit_update_record             
;
2017-07-17 deposited with the CCDC.
2018-01-02 downloaded from the CCDC.
;

_audit_creation_date             2016-07-15
_audit_creation_method           
;
Olex2 1.2-beta
(compiled 2016.07.08 svn.r3312 for OlexSys, GUI svn.r5203)
;

_chemical_name_common            ?
_chemical_name_systematic        
'Di-2-chlorophenylboronic B-O-B di-2-phenylacetate '
_chemical_formula_moiety         'C28 H22 B2 Cl2 O5'
_chemical_formula_sum            'C28 H22 B2 Cl2 O5'
_chemical_formula_weight         530.97
_chemical_melting_point          429(4)
loop_
_atom_type_symbol
_atom_type_description
_atom_type_scat_dispersion_real
_atom_type_scat_dispersion_imag
_atom_type_scat_source
C C 0.0033 0.0016 'International Tables Vol C Tables 4.2.6.8 and 6.1.1.4'
H H 0.0000 0.0000 'International Tables Vol C Tables 4.2.6.8 and 6.1.1.4'
B B 0.0013 0.0007 'International Tables Vol C Tables 4.2.6.8 and 6.1.1.4'
O O 0.0106 0.0060 'International Tables Vol C Tables 4.2.6.8 and 6.1.1.4'
Cl Cl 0.1484 0.1585 'International Tables Vol C Tables 4.2.6.8 and 6.1.1.4'

_shelx_space_group_comment       
;
The symmetry employed for this shelxl refinement is uniquely defined
by the following loop, which should always be used as a source of
symmetry information in preference to the above space-group names.
They are only intended as comments.
;
_space_group_crystal_system      triclinic
_space_group_IT_number           2
_space_group_name_H-M_alt        'P -1'
_space_group_name_Hall           '-P 1'
loop_
_space_group_symop_operation_xyz
'x, y, z'
'-x, -y, -z'

_cell_length_a                   10.4296(5)
_cell_length_b                   11.1470(6)
_cell_length_c                   11.7996(6)
_cell_angle_alpha                84.748(2)
_cell_angle_beta                 87.958(2)
_cell_angle_gamma                67.5356(19)
_cell_volume                     1262.39(11)
_cell_formula_units_Z            2
_cell_measurement_reflns_used    9604
_cell_measurement_temperature    120
_cell_measurement_theta_max      33.17
_cell_measurement_theta_min      2.52
_shelx_estimated_absorpt_T_max   0.939
_shelx_estimated_absorpt_T_min   0.849
_exptl_absorpt_coefficient_mu    0.296
_exptl_absorpt_correction_T_max  1.0000
_exptl_absorpt_correction_T_min  0.9520
_exptl_absorpt_correction_type   multi-scan
_exptl_absorpt_process_details   
;
SADABS-2014/5 (Bruker,2014/5) was used for absorption correction.
wR2(int) was 0.1166 before and 0.0504 after correction.
The Ratio of minimum to maximum transmission is 0.9520.
The \l/2 correction factor is Not present.
;
_exptl_absorpt_special_details   ?
_exptl_crystal_colour            colourless
_exptl_crystal_density_diffrn    1.397
_exptl_crystal_density_meas      ?
_exptl_crystal_density_method    ?
_exptl_crystal_description       prism
_exptl_crystal_F_000             548
loop_
_exptl_crystal_face_index_h
_exptl_crystal_face_index_k
_exptl_crystal_face_index_l
_exptl_crystal_face_perp_dist
0.00 1.00 -1.00 0.1360
0.00 -1.00 1.00 0.2100
1.00 0.00 0.00 0.1020
-1.00 0.00 0.00 0.1070
-1.00 1.00 0.00 0.1330
1.00 -1.00 0.00 0.1380
1.00 0.00 -1.00 0.1270
0.00 0.00 1.00 0.2850
1.00 -1.00 2.00 0.2000
0.00 0.00 -1.00 0.1440
1.00 -1.00 -2.00 0.1540
-1.00 -2.00 0.00 0.2500
1.00 2.00 0.00 0.1890
2.00 1.00 1.00 0.1970
-2.00 -2.00 -1.00 0.2160

_exptl_crystal_size_max          0.57
_exptl_crystal_size_mid          0.52
_exptl_crystal_size_min          0.214
_exptl_special_details           
;
 Data were collected in shutterless mode. Full sphere of reciprocal 
space was nominally covered by 4 runs of narrow-frame \w-scans (3 run 
of 340 and one of 181 scans, scan width 0.5\%, 5s exposure), every run 
at a different \f angle. Two runs of 358 \f-scans (scan width 1\%, 1s 
exposure) were used for scaling overflowing intensities. 
Crystal to detector distance 3.50 cm.
;
_exptl_transmission_factor_max   ?
_exptl_transmission_factor_min   ?
_diffrn_reflns_av_R_equivalents  0.0295
_diffrn_reflns_av_unetI/netI     0.0379
_diffrn_reflns_Laue_measured_fraction_full 0.995
_diffrn_reflns_Laue_measured_fraction_max 0.995
_diffrn_reflns_limit_h_max       16
_diffrn_reflns_limit_h_min       -16
_diffrn_reflns_limit_k_max       17
_diffrn_reflns_limit_k_min       -17
_diffrn_reflns_limit_l_max       18
_diffrn_reflns_limit_l_min       -18
_diffrn_reflns_number            28237
_diffrn_reflns_point_group_measured_fraction_full 0.995
_diffrn_reflns_point_group_measured_fraction_max 0.995
_diffrn_reflns_theta_full        33.199
_diffrn_reflns_theta_max         33.199
_diffrn_reflns_theta_min         2.522
_diffrn_ambient_temperature      120
_diffrn_detector_area_resol_mean ?
_diffrn_detector_type            'Bruker PHOTON 100 CMOS'
_diffrn_measured_fraction_theta_full 0.995
_diffrn_measured_fraction_theta_max 0.995
_diffrn_measurement_device       '3-circle area detector diffractometer'
_diffrn_measurement_device_type  'Bruker D8 Venture'
_diffrn_measurement_method       '\f and \w scans'
_diffrn_radiation_monochromator  'focusing mirrors'
_diffrn_radiation_probe          X-ray
_diffrn_radiation_type           MoK\a
_diffrn_radiation_wavelength     0.71073
_diffrn_source                   'ImuS microsource'
_diffrn_standards_number         0
_reflns_Friedel_coverage         0.000
_reflns_Friedel_fraction_full    .
_reflns_Friedel_fraction_max     .
_reflns_number_gt                7311
_reflns_number_total             9620
_reflns_special_details          
;
 Reflections were merged by SHELXL according to the crystal
 class for the calculation of statistics and refinement.
 
 _reflns_Friedel_fraction is defined as the number of unique
 Friedel pairs measured divided by the number that would be
 possible theoretically, ignoring centric projections and
 systematic absences.
;
_reflns_threshold_expression     'I > 2\s(I)'
_computing_cell_refinement       'SAINT v8.37A (Bruker, 2016)'
_computing_data_collection       'APEX3 v.2016.1-0 (Bruker, 2016)'
_computing_data_reduction        'SAINT v8.37A (Bruker, 2016)'
_computing_molecular_graphics    'Olex2 (Dolomanov et al., 2009)'
_computing_publication_material  'Olex2 (Dolomanov et al., 2009)'
_computing_structure_refinement  'ShelXL 2014/7 (Sheldrick, 2015)'
_computing_structure_solution    'ShelXS 2013/1 (Sheldrick, 2008)'
_refine_diff_density_max         0.475
_refine_diff_density_min         -0.449
_refine_diff_density_rms         0.055
_refine_ls_extinction_coef       .
_refine_ls_extinction_method     none
_refine_ls_goodness_of_fit_ref   1.027
_refine_ls_hydrogen_treatment    constr
_refine_ls_matrix_type           full
_refine_ls_number_parameters     334
_refine_ls_number_reflns         9620
_refine_ls_number_restraints     309
_refine_ls_R_factor_all          0.0637
_refine_ls_R_factor_gt           0.0427
_refine_ls_restrained_S_all      1.019
_refine_ls_shift/su_max          0.001
_refine_ls_shift/su_mean         0.000
_refine_ls_structure_factor_coef Fsqd
_refine_ls_weighting_details     
'w=1/[\s^2^(Fo^2^)+(0.0510P)^2^+0.3420P] where P=(Fo^2^+2Fc^2^)/3'
_refine_ls_weighting_scheme      calc
_refine_ls_wR_factor_gt          0.1019
_refine_ls_wR_factor_ref         0.1111
_refine_special_details          ?
_olex2_refinement_description    
;
1. Fixed Uiso
 At 1.2 times of:
  All C(H) groups, All C(H,H) groups
2. Rigid body (RIGU) restrains
 All non-hydrogen atoms
 with sigma for 1-2 distances of 0.004 and sigma for 1-3 distances of 0.004
3.a Secondary CH2 refined with riding coordinates:
 C14(H14A,H14B), C22(H22A,H22B)
3.b Aromatic/amide H refined with riding coordinates:
 C3(H3), C4(H4), C5(H5), C6(H6), C9(H9), C10(H10), C11(H11), C12(H12),
 C16(H16), C17(H17), C18(H18), C19(H19), C20(H20), C24(H24), C25(H25), C26(H26),
  C27(H27), C28(H28)
;
_atom_sites_solution_hydrogens   geom
_atom_sites_solution_primary     direct
_atom_sites_solution_secondary   difmap
loop_
_atom_site_label
_atom_site_type_symbol
_atom_site_fract_x
_atom_site_fract_y
_atom_site_fract_z
_atom_site_U_iso_or_equiv
_atom_site_adp_type
_atom_site_occupancy
_atom_site_site_symmetry_order
_atom_site_calc_flag
_atom_site_refinement_flags_posn
_atom_site_refinement_flags_adp
_atom_site_refinement_flags_occupancy
_atom_site_disorder_assembly
_atom_site_disorder_group
Cl1 Cl 0.23660(3) 0.75897(3) 0.36266(3) 0.03314(8) Uani 1 1 d . U . . .
Cl2 Cl 0.85882(3) 0.18869(3) 0.32567(3) 0.02981(8) Uani 1 1 d . U . . .
O1 O 0.48929(7) 0.55912(7) 0.20218(6) 0.01613(14) Uani 1 1 d . U . . .
O2 O 0.33553(8) 0.46927(8) 0.30597(7) 0.02162(16) Uani 1 1 d . U . . .
O3 O 0.55829(8) 0.39482(8) 0.36060(7) 0.01941(15) Uani 1 1 d . U . . .
O4 O 0.38331(8) 0.43720(8) 0.10740(7) 0.02072(16) Uani 1 1 d . U . . .
O5 O 0.60273(8) 0.33096(7) 0.16740(7) 0.01899(15) Uani 1 1 d . U . . .
C1 C 0.22748(11) 0.66426(11) 0.15811(9) 0.0195(2) Uani 1 1 d . U . . .
C2 C 0.16614(12) 0.76530(12) 0.22840(11) 0.0247(2) Uani 1 1 d . U . . .
C3 C 0.04741(14) 0.87428(13) 0.19783(13) 0.0342(3) Uani 1 1 d . U . . .
H3 H 0.0084 0.9407 0.2483 0.041 Uiso 1 1 calc R . . . .
C4 C -0.01292(14) 0.88451(14) 0.09299(13) 0.0371(3) Uani 1 1 d . U . . .
H4 H -0.0940 0.9582 0.0712 0.045 Uiso 1 1 calc R . . . .
C5 C 0.04479(13) 0.78756(14) 0.01994(12) 0.0319(3) Uani 1 1 d . U . . .
H5 H 0.0043 0.7950 -0.0525 0.038 Uiso 1 1 calc R . . . .
C6 C 0.16258(12) 0.67903(12) 0.05304(10) 0.0235(2) Uani 1 1 d . U . . .
H6 H 0.2003 0.6125 0.0024 0.028 Uiso 1 1 calc R . . . .
C7 C 0.74938(11) 0.44375(11) 0.24135(9) 0.01771(19) Uani 1 1 d . U . . .
C8 C 0.87023(12) 0.33586(11) 0.27109(10) 0.0213(2) Uani 1 1 d . U . . .
C9 C 1.00247(12) 0.33825(14) 0.25907(11) 0.0284(3) Uani 1 1 d . U . . .
H9 H 1.0821 0.2628 0.2804 0.034 Uiso 1 1 calc R . . . .
C10 C 1.01604(13) 0.45232(15) 0.21546(12) 0.0322(3) Uani 1 1 d . U . . .
H10 H 1.1057 0.4550 0.2052 0.039 Uiso 1 1 calc R . . . .
C11 C 0.89935(13) 0.56266(14) 0.18675(11) 0.0289(3) Uani 1 1 d . U . . .
H11 H 0.9087 0.6413 0.1579 0.035 Uiso 1 1 calc R . . . .
C12 C 0.76834(12) 0.55776(12) 0.20030(10) 0.0218(2) Uani 1 1 d . U . . .
H12 H 0.6891 0.6343 0.1811 0.026 Uiso 1 1 calc R . . . .
C13 C 0.43057(11) 0.41610(11) 0.37988(9) 0.0195(2) Uani 1 1 d . U . . .
C14 C 0.39092(13) 0.37780(13) 0.49649(10) 0.0260(2) Uani 1 1 d . U . . .
H14A H 0.3389 0.4577 0.5349 0.031 Uiso 1 1 calc R . . . .
H14B H 0.4764 0.3280 0.5409 0.031 Uiso 1 1 calc R . . . .
C15 C 0.30339(11) 0.29643(11) 0.49699(9) 0.0195(2) Uani 1 1 d . U . . .
C16 C 0.16917(12) 0.34452(14) 0.53979(10) 0.0265(2) Uani 1 1 d . U . . .
H16 H 0.1307 0.4305 0.5631 0.032 Uiso 1 1 calc R . . . .
C17 C 0.09131(15) 0.26766(18) 0.54859(12) 0.0398(3) Uani 1 1 d . U . . .
H17 H -0.0001 0.3008 0.5786 0.048 Uiso 1 1 calc R . . . .
C18 C 0.14560(19) 0.14362(18) 0.51408(13) 0.0452(4) Uani 1 1 d . U . . .
H18 H 0.0924 0.0906 0.5216 0.054 Uiso 1 1 calc R . . . .
C19 C 0.2774(2) 0.09597(15) 0.46853(12) 0.0416(4) Uani 1 1 d . U . . .
H19 H 0.3139 0.0110 0.4430 0.050 Uiso 1 1 calc R . . . .
C20 C 0.35728(15) 0.17219(13) 0.45987(11) 0.0297(3) Uani 1 1 d . U . . .
H20 H 0.4482 0.1392 0.4287 0.036 Uiso 1 1 calc R . . . .
C21 C 0.50086(12) 0.34295(10) 0.10548(9) 0.01874(19) Uani 1 1 d . U . . .
C22 C 0.51861(14) 0.23640(11) 0.03089(10) 0.0232(2) Uani 1 1 d . U . . .
H22A H 0.6128 0.2058 -0.0027 0.028 Uiso 1 1 calc R . . . .
H22B H 0.4502 0.2692 -0.0319 0.028 Uiso 1 1 calc R . . . .
C23 C 0.49745(11) 0.12506(10) 0.10170(9) 0.01796(19) Uani 1 1 d . U . . .
C24 C 0.37226(13) 0.10818(12) 0.09790(11) 0.0264(2) Uani 1 1 d . U . . .
H24 H 0.2979 0.1686 0.0528 0.032 Uiso 1 1 calc R . . . .
C25 C 0.35627(16) 0.00285(15) 0.16011(13) 0.0368(3) Uani 1 1 d . U . . .
H25 H 0.2707 -0.0086 0.1576 0.044 Uiso 1 1 calc R . . . .
C26 C 0.46422(18) -0.08551(14) 0.22572(12) 0.0380(3) Uani 1 1 d . U . . .
H26 H 0.4535 -0.1586 0.2665 0.046 Uiso 1 1 calc R . . . .
C27 C 0.58745(16) -0.06772(13) 0.23211(11) 0.0324(3) Uani 1 1 d . U . . .
H27 H 0.6610 -0.1277 0.2782 0.039 Uiso 1 1 calc R . . . .
C28 C 0.60373(12) 0.03794(11) 0.17107(10) 0.0233(2) Uani 1 1 d . U . . .
H28 H 0.6881 0.0510 0.1766 0.028 Uiso 1 1 calc R . . . .
B1 B 0.36421(12) 0.54045(12) 0.19261(10) 0.0178(2) Uani 1 1 d . U . . .
B2 B 0.59761(12) 0.44246(11) 0.24124(10) 0.0167(2) Uani 1 1 d . U . . .

loop_
_atom_site_aniso_label
_atom_site_aniso_U_11
_atom_site_aniso_U_22
_atom_site_aniso_U_33
_atom_site_aniso_U_23
_atom_site_aniso_U_13
_atom_site_aniso_U_12
Cl1 0.03260(16) 0.04202(18) 0.03411(16) -0.01870(13) 0.01167(12) -0.02213(14)
Cl2 0.02811(15) 0.02000(13) 0.03872(17) 0.00180(11) -0.00199(12) -0.00704(11)
O1 0.0174(3) 0.0152(3) 0.0185(3) -0.0022(3) 0.0027(3) -0.0093(3)
O2 0.0220(4) 0.0283(4) 0.0200(4) 0.0036(3) -0.0015(3) -0.0168(3)
O3 0.0206(4) 0.0239(4) 0.0177(4) 0.0003(3) 0.0002(3) -0.0133(3)
O4 0.0243(4) 0.0177(4) 0.0225(4) -0.0018(3) -0.0042(3) -0.0101(3)
O5 0.0216(4) 0.0164(3) 0.0211(4) -0.0030(3) -0.0003(3) -0.0092(3)
C1 0.0194(5) 0.0191(5) 0.0220(5) 0.0001(4) 0.0052(4) -0.0105(4)
C2 0.0248(5) 0.0243(5) 0.0286(6) -0.0048(4) 0.0099(4) -0.0135(4)
C3 0.0320(6) 0.0229(6) 0.0442(8) -0.0047(5) 0.0186(6) -0.0076(5)
C4 0.0268(6) 0.0275(6) 0.0447(8) 0.0100(6) 0.0121(6) -0.0006(5)
C5 0.0239(6) 0.0345(7) 0.0289(6) 0.0105(5) 0.0040(5) -0.0051(5)
C6 0.0208(5) 0.0249(5) 0.0228(5) 0.0024(4) 0.0040(4) -0.0078(4)
C7 0.0188(5) 0.0210(5) 0.0161(4) -0.0031(4) 0.0016(3) -0.0104(4)
C8 0.0207(5) 0.0233(5) 0.0207(5) -0.0016(4) 0.0011(4) -0.0096(4)
C9 0.0192(5) 0.0365(7) 0.0280(6) 0.0000(5) -0.0001(4) -0.0095(5)
C10 0.0218(5) 0.0493(8) 0.0315(6) 0.0002(6) 0.0018(5) -0.0210(6)
C11 0.0289(6) 0.0380(7) 0.0283(6) 0.0031(5) 0.0002(5) -0.0235(5)
C12 0.0232(5) 0.0255(5) 0.0210(5) 0.0001(4) -0.0001(4) -0.0143(4)
C13 0.0233(5) 0.0242(5) 0.0176(5) -0.0021(4) 0.0005(4) -0.0164(4)
C14 0.0308(6) 0.0406(7) 0.0160(5) 0.0008(5) -0.0002(4) -0.0248(5)
C15 0.0220(5) 0.0267(5) 0.0133(4) 0.0024(4) 0.0001(4) -0.0143(4)
C16 0.0232(5) 0.0368(7) 0.0205(5) 0.0027(5) 0.0017(4) -0.0137(5)
C17 0.0312(7) 0.0656(10) 0.0317(7) 0.0119(7) -0.0019(5) -0.0322(7)
C18 0.0633(10) 0.0630(10) 0.0320(7) 0.0172(7) -0.0160(7) -0.0526(9)
C19 0.0738(11) 0.0316(7) 0.0278(7) 0.0036(5) -0.0115(7) -0.0298(7)
C20 0.0368(7) 0.0296(6) 0.0225(6) -0.0014(5) 0.0018(5) -0.0128(5)
C21 0.0263(5) 0.0168(5) 0.0162(4) -0.0001(4) 0.0008(4) -0.0121(4)
C22 0.0378(6) 0.0190(5) 0.0166(5) -0.0031(4) 0.0000(4) -0.0148(5)
C23 0.0237(5) 0.0153(4) 0.0169(4) -0.0043(4) 0.0019(4) -0.0092(4)
C24 0.0243(5) 0.0273(6) 0.0310(6) -0.0093(5) 0.0010(5) -0.0121(5)
C25 0.0406(7) 0.0407(8) 0.0434(8) -0.0159(6) 0.0150(6) -0.0299(6)
C26 0.0646(10) 0.0284(6) 0.0302(7) -0.0046(5) 0.0160(6) -0.0288(7)
C27 0.0482(8) 0.0218(6) 0.0230(6) 0.0011(5) 0.0007(5) -0.0093(5)
C28 0.0256(5) 0.0218(5) 0.0220(5) -0.0020(4) 0.0002(4) -0.0086(4)
B1 0.0201(5) 0.0181(5) 0.0183(5) -0.0010(4) 0.0013(4) -0.0110(4)
B2 0.0198(5) 0.0171(5) 0.0163(5) -0.0024(4) 0.0021(4) -0.0104(4)

_geom_special_details            
;
 All esds (except the esd in the dihedral angle between two l.s. planes)
 are estimated using the full covariance matrix.  The cell esds are taken
 into account individually in the estimation of esds in distances, angles
 and torsion angles; correlations between esds in cell parameters are only
 used when they are defined by crystal symmetry.  An approximate (isotropic)
 treatment of cell esds is used for estimating esds involving l.s. planes.
;
loop_
_geom_bond_atom_site_label_1
_geom_bond_atom_site_label_2
_geom_bond_distance
_geom_bond_site_symmetry_2
_geom_bond_publ_flag
Cl1 C2 1.7543(13) . ?
Cl2 C8 1.7523(12) . ?
O1 B1 1.4072(13) . ?
O1 B2 1.4087(14) . ?
O2 C13 1.2698(14) . ?
O2 B1 1.5705(14) . ?
O3 C13 1.2764(13) . ?
O3 B2 1.5563(14) . ?
O4 C21 1.2749(14) . ?
O4 B1 1.5485(14) . ?
O5 C21 1.2687(13) . ?
O5 B2 1.5655(14) . ?
C1 C2 1.3958(16) . ?
C1 C6 1.3998(17) . ?
C1 B1 1.5933(17) . ?
C2 C3 1.3933(19) . ?
C3 C4 1.383(2) . ?
C4 C5 1.382(2) . ?
C5 C6 1.3919(17) . ?
C7 C8 1.3979(16) . ?
C7 C12 1.4005(15) . ?
C7 B2 1.5886(16) . ?
C8 C9 1.3916(16) . ?
C9 C10 1.3835(19) . ?
C10 C11 1.385(2) . ?
C11 C12 1.3912(16) . ?
C13 C14 1.4945(15) . ?
C14 C15 1.5125(15) . ?
C15 C16 1.3884(16) . ?
C15 C20 1.3872(18) . ?
C16 C17 1.3834(19) . ?
C17 C18 1.373(3) . ?
C18 C19 1.379(3) . ?
C19 C20 1.395(2) . ?
C21 C22 1.4938(15) . ?
C22 C23 1.5143(15) . ?
C23 C24 1.3913(16) . ?
C23 C28 1.3922(16) . ?
C24 C25 1.3887(19) . ?
C25 C26 1.383(2) . ?
C26 C27 1.379(2) . ?
C27 C28 1.3869(18) . ?

loop_
_geom_angle_atom_site_label_1
_geom_angle_atom_site_label_2
_geom_angle_atom_site_label_3
_geom_angle
_geom_angle_site_symmetry_1
_geom_angle_site_symmetry_3
_geom_angle_publ_flag
B1 O1 B2 111.23(8) . . ?
C13 O2 B1 120.41(8) . . ?
C13 O3 B2 117.69(9) . . ?
C21 O4 B1 117.51(9) . . ?
C21 O5 B2 121.07(9) . . ?
C2 C1 C6 115.74(11) . . ?
C2 C1 B1 122.90(11) . . ?
C6 C1 B1 121.36(10) . . ?
C1 C2 Cl1 120.46(10) . . ?
C3 C2 Cl1 116.57(10) . . ?
C3 C2 C1 122.96(12) . . ?
C4 C3 C2 119.16(12) . . ?
C5 C4 C3 120.02(12) . . ?
C4 C5 C6 119.67(13) . . ?
C5 C6 C1 122.44(12) . . ?
C8 C7 C12 115.83(10) . . ?
C8 C7 B2 125.13(10) . . ?
C12 C7 B2 118.83(10) . . ?
C7 C8 Cl2 119.80(8) . . ?
C9 C8 Cl2 117.08(9) . . ?
C9 C8 C7 123.12(11) . . ?
C10 C9 C8 118.88(12) . . ?
C9 C10 C11 120.22(11) . . ?
C10 C11 C12 119.68(12) . . ?
C11 C12 C7 122.23(11) . . ?
O2 C13 O3 123.64(10) . . ?
O2 C13 C14 118.39(10) . . ?
O3 C13 C14 117.97(10) . . ?
C13 C14 C15 113.62(9) . . ?
C16 C15 C14 119.51(11) . . ?
C20 C15 C14 120.94(11) . . ?
C20 C15 C16 119.48(11) . . ?
C17 C16 C15 120.25(13) . . ?
C18 C17 C16 120.31(14) . . ?
C17 C18 C19 120.01(13) . . ?
C18 C19 C20 120.22(14) . . ?
C15 C20 C19 119.69(13) . . ?
O4 C21 C22 118.63(10) . . ?
O5 C21 O4 123.74(10) . . ?
O5 C21 C22 117.55(10) . . ?
C21 C22 C23 108.87(9) . . ?
C24 C23 C22 120.56(11) . . ?
C24 C23 C28 119.25(11) . . ?
C28 C23 C22 120.19(10) . . ?
C25 C24 C23 119.86(12) . . ?
C26 C25 C24 120.34(12) . . ?
C27 C26 C25 120.14(12) . . ?
C26 C27 C28 119.83(13) . . ?
C27 C28 C23 120.52(12) . . ?
O1 B1 O2 109.71(9) . . ?
O1 B1 O4 109.52(9) . . ?
O1 B1 C1 118.29(9) . . ?
O2 B1 C1 108.73(8) . . ?
O4 B1 O2 101.09(8) . . ?
O4 B1 C1 108.11(9) . . ?
O1 B2 O3 108.92(8) . . ?
O1 B2 O5 109.31(9) . . ?
O1 B2 C7 117.01(9) . . ?
O3 B2 O5 102.02(8) . . ?
O3 B2 C7 111.28(9) . . ?
O5 B2 C7 107.22(8) . . ?

_shelx_SHELXL_version_number     2014/7
_olex2_diffrn_ambient_temperature_device 'Oxford Cryosystems'
_olex2_submission_special_instructions 'No special instructions were received'


_iucr_refine_instructions_details 
;

    16srv268.res created by SHELXL-2014/7

TITL 16srv268 in P-1 #2
REM reset to P-1 #2
CELL 0.71073 10.4296 11.147 11.7996 84.7482 87.9581 67.5356
ZERR 2 0.0005 0.0006 0.0006 0.0021 0.0021 0.0019
LATT 1
SFAC C H B O Cl
UNIT 56 44 4 10 4
RIGU
 
L.S. 7
PLAN  7
SIZE 0.214 0.52 0.57
TEMP -153.15
BOND
fmap 2
acta 66.4
OMIT 0 1 0
OMIT 1 0 0
REM <olex2.extras>
REM <HklSrc "%.\\16srv268.hkl">
REM </olex2.extras>
 
WGHT    0.051000    0.342000
FVAR       0.33678
CL1   5    0.236596    0.758972    0.362659    11.00000    0.03260    0.04202 =
         0.03411   -0.01870    0.01167   -0.02213
CL2   5    0.858820    0.188690    0.325670    11.00000    0.02811    0.02000 =
         0.03872    0.00180   -0.00199   -0.00704
O1    4    0.489289    0.559122    0.202177    11.00000    0.01741    0.01523 =
         0.01845   -0.00218    0.00271   -0.00930
O2    4    0.335530    0.469273    0.305969    11.00000    0.02203    0.02832 =
         0.01995    0.00358   -0.00148   -0.01678
O3    4    0.558288    0.394820    0.360597    11.00000    0.02057    0.02387 =
         0.01770    0.00032    0.00017   -0.01328
O4    4    0.383306    0.437195    0.107400    11.00000    0.02428    0.01768 =
         0.02246   -0.00182   -0.00424   -0.01011
O5    4    0.602733    0.330955    0.167403    11.00000    0.02161    0.01639 =
         0.02107   -0.00297   -0.00029   -0.00925
C1    1    0.227476    0.664262    0.158109    11.00000    0.01937    0.01913 =
         0.02203    0.00011    0.00525   -0.01053
C2    1    0.166136    0.765301    0.228396    11.00000    0.02484    0.02429 =
         0.02861   -0.00482    0.00987   -0.01352
C3    1    0.047408    0.874283    0.197829    11.00000    0.03198    0.02293 =
         0.04417   -0.00473    0.01863   -0.00759
AFIX  43
H3    2    0.008376    0.940726    0.248334    11.00000   -1.20000
AFIX   0
C4    1   -0.012920    0.884509    0.092994    11.00000    0.02680    0.02753 =
         0.04474    0.00999    0.01211   -0.00063
AFIX  43
H4    2   -0.094050    0.958206    0.071216    11.00000   -1.20000
AFIX   0
C5    1    0.044791    0.787562    0.019942    11.00000    0.02393    0.03454 =
         0.02895    0.01048    0.00401   -0.00511
AFIX  43
H5    2    0.004269    0.794955   -0.052509    11.00000   -1.20000
AFIX   0
C6    1    0.162582    0.679030    0.053041    11.00000    0.02081    0.02492 =
         0.02285    0.00240    0.00401   -0.00780
AFIX  43
H6    2    0.200340    0.612505    0.002447    11.00000   -1.20000
AFIX   0
C7    1    0.749380    0.443751    0.241346    11.00000    0.01884    0.02097 =
         0.01607   -0.00308    0.00160   -0.01044
C8    1    0.870231    0.335857    0.271091    11.00000    0.02072    0.02335 =
         0.02073   -0.00164    0.00112   -0.00959
C9    1    1.002466    0.338253    0.259067    11.00000    0.01923    0.03651 =
         0.02805    0.00004   -0.00013   -0.00953
AFIX  43
H9    2    1.082081    0.262832    0.280438    11.00000   -1.20000
AFIX   0
C10   1    1.016042    0.452322    0.215464    11.00000    0.02176    0.04926 =
         0.03154    0.00024    0.00176   -0.02098
AFIX  43
H10   2    1.105710    0.454965    0.205187    11.00000   -1.20000
AFIX   0
C11   1    0.899351    0.562663    0.186748    11.00000    0.02891    0.03801 =
         0.02826    0.00310    0.00023   -0.02353
AFIX  43
H11   2    0.908720    0.641323    0.157933    11.00000   -1.20000
AFIX   0
C12   1    0.768344    0.557760    0.200302    11.00000    0.02316    0.02552 =
         0.02102    0.00008   -0.00009   -0.01434
AFIX  43
H12   2    0.689060    0.634345    0.181065    11.00000   -1.20000
AFIX   0
C13   1    0.430565    0.416096    0.379876    11.00000    0.02330    0.02421 =
         0.01761   -0.00210    0.00048   -0.01639
C14   1    0.390924    0.377796    0.496491    11.00000    0.03078    0.04057 =
         0.01601    0.00079   -0.00022   -0.02476
AFIX  23
H14A  2    0.338870    0.457655    0.534945    11.00000   -1.20000
H14B  2    0.476423    0.327992    0.540936    11.00000   -1.20000
AFIX   0
C15   1    0.303393    0.296429    0.496990    11.00000    0.02201    0.02673 =
         0.01333    0.00243    0.00013   -0.01434
C16   1    0.169175    0.344518    0.539791    11.00000    0.02317    0.03680 =
         0.02051    0.00269    0.00175   -0.01366
AFIX  43
H16   2    0.130665    0.430528    0.563126    11.00000   -1.20000
AFIX   0
C17   1    0.091310    0.267661    0.548585    11.00000    0.03123    0.06562 =
         0.03171    0.01189   -0.00191   -0.03216
AFIX  43
H17   2   -0.000141    0.300831    0.578628    11.00000   -1.20000
AFIX   0
C18   1    0.145600    0.143623    0.514084    11.00000    0.06333    0.06299 =
         0.03199    0.01722   -0.01596   -0.05257
AFIX  43
H18   2    0.092360    0.090641    0.521598    11.00000   -1.20000
AFIX   0
C19   1    0.277406    0.095970    0.468529    11.00000    0.07383    0.03164 =
         0.02779    0.00357   -0.01153   -0.02984
AFIX  43
H19   2    0.313903    0.010952    0.442963    11.00000   -1.20000
AFIX   0
C20   1    0.357280    0.172188    0.459875    11.00000    0.03678    0.02959 =
         0.02246   -0.00138    0.00184   -0.01284
AFIX  43
H20   2    0.448164    0.139175    0.428709    11.00000   -1.20000
AFIX   0
C21   1    0.500858    0.342949    0.105476    11.00000    0.02631    0.01682 =
         0.01621   -0.00006    0.00085   -0.01207
C22   1    0.518608    0.236396    0.030887    11.00000    0.03777    0.01903 =
         0.01658   -0.00313   -0.00004   -0.01477
AFIX  23
H22A  2    0.612818    0.205777   -0.002740    11.00000   -1.20000
H22B  2    0.450167    0.269195   -0.031863    11.00000   -1.20000
AFIX   0
C23   1    0.497454    0.125063    0.101697    11.00000    0.02367    0.01530 =
         0.01693   -0.00430    0.00185   -0.00920
C24   1    0.372259    0.108185    0.097898    11.00000    0.02428    0.02732 =
         0.03100   -0.00927    0.00099   -0.01209
AFIX  43
H24   2    0.297877    0.168587    0.052842    11.00000   -1.20000
AFIX   0
C25   1    0.356266    0.002850    0.160113    11.00000    0.04059    0.04068 =
         0.04342   -0.01585    0.01501   -0.02991
AFIX  43
H25   2    0.270718   -0.008564    0.157584    11.00000   -1.20000
AFIX   0
C26   1    0.464217   -0.085508    0.225724    11.00000    0.06458    0.02839 =
         0.03016   -0.00462    0.01600   -0.02878
AFIX  43
H26   2    0.453456   -0.158624    0.266488    11.00000   -1.20000
AFIX   0
C27   1    0.587451   -0.067716    0.232107    11.00000    0.04816    0.02176 =
         0.02299    0.00113    0.00067   -0.00927
AFIX  43
H27   2    0.661016   -0.127680    0.278198    11.00000   -1.20000
AFIX   0
C28   1    0.603732    0.037941    0.171071    11.00000    0.02565    0.02176 =
         0.02197   -0.00202    0.00019   -0.00856
AFIX  43
H28   2    0.688064    0.050968    0.176643    11.00000   -1.20000
AFIX   0
B1    3    0.364208    0.540448    0.192615    11.00000    0.02007    0.01814 =
         0.01829   -0.00097    0.00128   -0.01096
B2    3    0.597606    0.442457    0.241235    11.00000    0.01981    0.01711 =
         0.01633   -0.00244    0.00214   -0.01035
HKLF 4
 
REM  16srv268 in P-1 #2
REM R1 =  0.0427 for    7311 Fo > 4sig(Fo)  and  0.0637 for all    9620 data
REM    334 parameters refined using    309 restraints
 
END  
     
WGHT      0.0507      0.3402 

REM Highest difference peak  0.475,  deepest hole -0.449,  1-sigma level  0.055
Q1    1   0.6774  0.4381  0.2491  11.00000  0.05    0.48
Q2    1   0.2963  0.6083  0.1851  11.00000  0.05    0.42
Q3    1   0.2386  0.3221  0.5145  11.00000  0.05    0.41
Q4    1   0.9371  0.3370  0.2750  11.00000  0.05    0.37
Q5    1   0.0981  0.7328  0.0441  11.00000  0.05    0.35
Q6    1   0.4354  0.1166  0.1125  11.00000  0.05    0.35
Q7    1   0.1814  0.6833  0.1090  11.00000  0.05    0.35

  REM The information below was added by Olex2.
  REM
  REM R1 = 0.0427 for 7311 Fo > 4sig(Fo) and 0.0637 for all 28239 data
  REM n/a parameters refined using n/a restraints
  REM Highest difference peak 0.48, deepest hole -0.45
  REM Mean Shift 0, Max Shift 0.001.
  
  REM +++ Tabular Listing of Refinement Information +++
  REM R1_all = 0.0637
  REM R1_gt = 0.0427
  REM wR_ref = 0.1111
  REM GOOF = 1.027
  REM Shift_max = 0.001
  REM Shift_mean = 0
  REM Reflections_all = 28239
  REM Reflections_gt = 7311
  REM Parameters = n/a
  REM Hole = -0.45
  REM Peak = 0.48
  REM Flack = n/a
  
;
####################################################################### 
# 
# This file contains crystal structure data downloaded from the 
# Cambridge Structural Database (CSD) hosted by the Cambridge 
# Crystallographic Data Centre (CCDC).
# 
# Full information about CCDC data access policies and citation 
# guidelines are available at http://www.ccdc.cam.ac.uk/access/V1 
# 
# Audit and citation data items may have been added by the CCDC. 
# Please retain this information to preserve the provenance of 
# this file and to allow appropriate attribution of the data. 
# 
#######################################################################

data_10c_15srv282
_database_code_depnum_ccdc_archive 'CCDC 1551621'
_audit_update_record             
;
2017-07-17 deposited with the CCDC.
2018-01-02 downloaded from the CCDC.
;

_audit_creation_date             2015-11-29
_audit_creation_method           
;
Olex2 1.2-beta
(compiled 2015.11.10 svn.r3248 for OlexSys, GUI svn.r5133)
;
_chemical_name_common            ?
_chemical_name_systematic        
; phenylboroxine complex with 2 equiv. benzylamine
;
_chemical_formula_moiety         'C25 H24 B3 N O3, C7 H9 N'
_chemical_formula_sum            'C32 H33 B3 N2 O3'
_chemical_formula_weight         526.03
_chemical_melting_point          ?
loop_
_atom_type_symbol
_atom_type_description
_atom_type_scat_dispersion_real
_atom_type_scat_dispersion_imag
_atom_type_scat_source
C C 0.0033 0.0016 'International Tables Vol C Tables 4.2.6.8 and 6.1.1.4'
H H 0.0000 0.0000 'International Tables Vol C Tables 4.2.6.8 and 6.1.1.4'
B B 0.0013 0.0007 'International Tables Vol C Tables 4.2.6.8 and 6.1.1.4'
N N 0.0061 0.0033 'International Tables Vol C Tables 4.2.6.8 and 6.1.1.4'
O O 0.0106 0.0060 'International Tables Vol C Tables 4.2.6.8 and 6.1.1.4'

_shelx_space_group_comment       
;
The symmetry employed for this shelxl refinement is uniquely defined
by the following loop, which should always be used as a source of
symmetry information in preference to the above space-group names.
They are only intended as comments.
;
_space_group_crystal_system      triclinic
_space_group_IT_number           2
_space_group_name_H-M_alt        'P -1'
_space_group_name_Hall           '-P 1'
loop_
_space_group_symop_operation_xyz
'x, y, z'
'-x, -y, -z'

_cell_length_a                   11.2396(4)
_cell_length_b                   15.2054(6)
_cell_length_c                   17.9361(7)
_cell_angle_alpha                89.7333(16)
_cell_angle_beta                 72.0196(15)
_cell_angle_gamma                84.3291(17)
_cell_volume                     2900.27(19)
_cell_formula_units_Z            4
_cell_measurement_reflns_used    9200
_cell_measurement_temperature    120
_cell_measurement_theta_max      27.53
_cell_measurement_theta_min      2.25
_shelx_estimated_absorpt_T_max   ?
_shelx_estimated_absorpt_T_min   ?
_exptl_absorpt_coefficient_mu    0.075
_exptl_absorpt_correction_T_max  1.0000
_exptl_absorpt_correction_T_min  0.8866
_exptl_absorpt_correction_type   multi-scan
_exptl_absorpt_process_details   
;
SADABS-2014/4 (Bruker,2014/4) was used for absorption correction.
wR2(int) was 0.1546 before and 0.0611 after correction.
The Ratio of minimum to maximum transmission is 0.8866.
The \l/2 correction factor is Not present.
;

loop_
_exptl_crystal_face_index_h
_exptl_crystal_face_index_k
_exptl_crystal_face_index_l
_exptl_crystal_face_perp_dist
-1.00 0.00 -1.00 0.1000
1.00 0.00 1.00 0.0810
0.00 0.00 1.00 0.1350
0.00 0.00 -1.00 0.1710
-1.00 0.00 2.00 0.1630
0.00 -1.00 -1.00 0.3190
0.00 1.00 1.00 0.2900
-1.00 -2.00 1.00 0.2320
1.00 2.00 -1.00 0.2180
1.00 2.00 0.00 0.2370
2.00 0.00 -1.00 0.1660
0.00 -1.00 0.00 0.3370
0.00 -1.00 1.00 0.2130
0.00 2.00 -1.00 0.2530

_exptl_absorpt_special_details   ?
_exptl_crystal_colour            'clear colourless'
_exptl_crystal_colour_lustre     clear
_exptl_crystal_colour_primary    colourless
_exptl_crystal_density_diffrn    1.205
_exptl_crystal_density_meas      ?
_exptl_crystal_density_method    ?
_exptl_crystal_description       trapezoid
_exptl_crystal_F_000             1112
_exptl_crystal_recrystallization_method 
'Re-crystallisation from solvent: benzylamine, toluene'
_exptl_crystal_size_max          0.683
_exptl_crystal_size_mid          0.379
_exptl_crystal_size_min          0.2
_exptl_special_details           
; Data were collected in shutterless mode. Full sphere of reciprocal 
space was nominally covered by 4 runs of narrow-frame \w-scans (scan 
width 0.5\%, 5s exposure), every run at a different \f angle.
Two runs of \f-scans (scan width 1\%, 1s exposure) were used for 
scaling overflowing intensities. Crystal to detector distance 3.50 cm.
;

_exptl_transmission_factor_max   ?
_exptl_transmission_factor_min   ?
_diffrn_reflns_av_R_equivalents  0.0439
_diffrn_reflns_av_unetI/netI     0.0413
_diffrn_reflns_Laue_measured_fraction_full 0.999
_diffrn_reflns_Laue_measured_fraction_max 0.997
_diffrn_reflns_limit_h_max       14
_diffrn_reflns_limit_h_min       -14
_diffrn_reflns_limit_k_max       19
_diffrn_reflns_limit_k_min       -19
_diffrn_reflns_limit_l_max       23
_diffrn_reflns_limit_l_min       -23
_diffrn_reflns_number            55370
_diffrn_reflns_point_group_measured_fraction_full 0.999
_diffrn_reflns_point_group_measured_fraction_max 0.997
_diffrn_reflns_theta_full        25.242
_diffrn_reflns_theta_max         27.578
_diffrn_reflns_theta_min         2.247
_diffrn_ambient_temperature      120
_diffrn_detector_area_resol_mean ?
_diffrn_detector_type            'Bruker PHOTON 100 CMOS'
_diffrn_measured_fraction_theta_full 0.999
_diffrn_measured_fraction_theta_max 0.997
_diffrn_measurement_device       '3-circle area detector diffractometer'
_diffrn_measurement_device_type  'Bruker D8 Venture'
_diffrn_measurement_method       '\f and \w scans'
_diffrn_radiation_monochromator  'focusing mirrors'
_diffrn_radiation_probe          X-ray
_diffrn_radiation_type           MoK\a
_diffrn_radiation_wavelength     0.71073
_diffrn_source                   'ImuS microsource'
_diffrn_standards_number         0
_reflns_Friedel_coverage         0.000
_reflns_Friedel_fraction_full    .
_reflns_Friedel_fraction_max     .
_reflns_number_gt                10461
_reflns_number_total             13416
_reflns_special_details          
;
 Reflections were merged by SHELXL according to the crystal
 class for the calculation of statistics and refinement.
 
 _reflns_Friedel_fraction is defined as the number of unique
 Friedel pairs measured divided by the number that would be
 possible theoretically, ignoring centric projections and
 systematic absences.
;
_reflns_threshold_expression     'I > 2\s(I)'
_computing.bruker_data_scaling   'SADABS V2012/1 (Bruker AXS Inc.)'
_computing_cell_refinement       'SAINT v8.34A (Bruker, 2013)'
_computing_data_collection       'APEX2 v.2013.4_1 (Bruker, 2013)'
_computing_data_reduction        'SAINT v8.34A (Bruker, 2013)'
_computing_molecular_graphics    'Olex2 (Dolomanov et al., 2009)'
_computing_publication_material  'Olex2 (Dolomanov et al., 2009)'
_computing_structure_refinement  'ShelXL 2014/7 (Sheldrick, 2015)'
_computing_structure_solution    'ShelXS 2013/1 (Sheldrick, 2008)'
_refine_diff_density_max         0.332
_refine_diff_density_min         -0.293
_refine_diff_density_rms         0.045
_refine_ls_extinction_coef       .
_refine_ls_extinction_method     none
_refine_ls_goodness_of_fit_ref   1.030
_refine_ls_hydrogen_treatment    mixed
_refine_ls_matrix_type           full
_refine_ls_number_parameters     753
_refine_ls_number_reflns         13416
_refine_ls_number_restraints     0
_refine_ls_R_factor_all          0.0624
_refine_ls_R_factor_gt           0.0445
_refine_ls_restrained_S_all      1.030
_refine_ls_shift/su_max          0.001
_refine_ls_shift/su_mean         0.000
_refine_ls_structure_factor_coef Fsqd
_refine_ls_weighting_details     
'w=1/[\s^2^(Fo^2^)+(0.0430P)^2^+0.9460P] where P=(Fo^2^+2Fc^2^)/3'
_refine_ls_weighting_scheme      calc
_refine_ls_wR_factor_gt          0.1005
_refine_ls_wR_factor_ref         0.1087
_refine_special_details          
; Amino H atoms - refall, other H - riding (constr).
;
_olex2_refinement_description    
;
1. Fixed Uiso
 At 1.2 times of:
  All C(H) groups, All C(H,H) groups
2.a Secondary CH2 refined with riding coordinates:
 C1(H1C,H1D), C33(H33A,H33B), C26(H26A,H26B), C58(H58A,H58B)
2.b Aromatic/amide H refined with riding coordinates:
 C3(H3), C4(H4), C5(H5), C6(H6), C7(H7), C9(H9), C10(H10), C11(H11), C12(H12),
 C13(H13), C15(H15), C16(H16), C17(H17), C18(H18), C19(H19), C21(H21), C22(H22),
  C23(H23), C24(H24), C25(H25), C35(H35), C36(H36), C37(H37), C38(H38),
 C39(H39), C41(H41), C42(H42), C43(H43), C44(H44), C45(H45), C47(H47), C48(H48),
  C49(H49), C50(H50), C51(H51), C53(H53), C54(H54), C55(H55), C56(H56),
 C57(H57), C28(H28), C29(H29), C30(H30), C31(H31), C32(H32), C60(H60), C61(H61),
  C62(H62), C63(H63), C64(H64)
;
_atom_sites_solution_hydrogens   mixed
_atom_sites_solution_primary     direct
_atom_sites_solution_secondary   difmap
loop_
_atom_site_label
_atom_site_type_symbol
_atom_site_fract_x
_atom_site_fract_y
_atom_site_fract_z
_atom_site_U_iso_or_equiv
_atom_site_adp_type
_atom_site_occupancy
_atom_site_site_symmetry_order
_atom_site_calc_flag
_atom_site_refinement_flags_posn
_atom_site_refinement_flags_adp
_atom_site_refinement_flags_occupancy
_atom_site_disorder_assembly
_atom_site_disorder_group
O1 O 0.44951(8) 0.11540(6) 0.76979(5) 0.02017(19) Uani 1 1 d . . . . .
O2 O 0.30947(8) 0.09005(6) 0.69721(5) 0.0229(2) Uani 1 1 d . . . . .
O3 O 0.23983(8) 0.19492(6) 0.80409(5) 0.02035(19) Uani 1 1 d . . . . .
N1 N 0.30586(10) 0.11138(7) 0.90239(7) 0.0192(2) Uani 1 1 d . . . . .
H1A H 0.2796(14) 0.0625(11) 0.8823(9) 0.027(4) Uiso 1 1 d . . . . .
H1B H 0.2359(15) 0.1399(10) 0.9375(9) 0.025(4) Uiso 1 1 d . . . . .
C1 C 0.39910(12) 0.08048(9) 0.94306(8) 0.0250(3) Uani 1 1 d . . . . .
H1C H 0.4194 0.1314 0.9694 0.030 Uiso 1 1 calc R . . . .
H1D H 0.4776 0.0540 0.9042 0.030 Uiso 1 1 calc R . . . .
C2 C 0.34665(11) 0.01303(9) 1.00274(8) 0.0210(3) Uani 1 1 d . . . . .
C3 C 0.36033(13) -0.07599(9) 0.98160(8) 0.0271(3) Uani 1 1 d . . . . .
H3 H 0.4100 -0.0955 0.9302 0.032 Uiso 1 1 calc R . . . .
C4 C 0.30211(14) -0.13669(10) 1.03503(10) 0.0333(3) Uani 1 1 d . . . . .
H4 H 0.3111 -0.1974 1.0199 0.040 Uiso 1 1 calc R . . . .
C5 C 0.23107(14) -0.10918(10) 1.11022(9) 0.0344(4) Uani 1 1 d . . . . .
H5 H 0.1900 -0.1506 1.1465 0.041 Uiso 1 1 calc R . . . .
C6 C 0.21993(14) -0.02141(11) 1.13245(9) 0.0343(3) Uani 1 1 d . . . . .
H6 H 0.1729 -0.0025 1.1845 0.041 Uiso 1 1 calc R . . . .
C7 C 0.27730(13) 0.03943(9) 1.07889(8) 0.0274(3) Uani 1 1 d . . . . .
H7 H 0.2690 0.0999 1.0946 0.033 Uiso 1 1 calc R . . . .
C8 C 0.40521(11) 0.26053(8) 0.84958(7) 0.0181(2) Uani 1 1 d . . . . .
C9 C 0.53055(12) 0.26300(9) 0.84584(8) 0.0219(3) Uani 1 1 d . . . . .
H9 H 0.5871 0.2108 0.8306 0.026 Uiso 1 1 calc R . . . .
C10 C 0.57509(12) 0.33940(9) 0.86374(8) 0.0261(3) Uani 1 1 d . . . . .
H10 H 0.6608 0.3388 0.8613 0.031 Uiso 1 1 calc R . . . .
C11 C 0.49498(13) 0.41648(9) 0.88515(8) 0.0269(3) Uani 1 1 d . . . . .
H11 H 0.5254 0.4690 0.8971 0.032 Uiso 1 1 calc R . . . .
C12 C 0.36986(13) 0.41630(9) 0.88906(9) 0.0276(3) Uani 1 1 d . . . . .
H12 H 0.3142 0.4690 0.9034 0.033 Uiso 1 1 calc R . . . .
C13 C 0.32622(12) 0.33917(9) 0.87200(8) 0.0230(3) Uani 1 1 d . . . . .
H13 H 0.2400 0.3397 0.8757 0.028 Uiso 1 1 calc R . . . .
C14 C 0.52891(12) 0.00474(8) 0.65767(8) 0.0222(3) Uani 1 1 d . . . . .
C15 C 0.64195(13) -0.01582(10) 0.67421(9) 0.0296(3) Uani 1 1 d . . . . .
H15 H 0.6549 0.0125 0.7178 0.035 Uiso 1 1 calc R . . . .
C16 C 0.73565(14) -0.07677(10) 0.62823(9) 0.0358(4) Uani 1 1 d . . . . .
H16 H 0.8119 -0.0899 0.6404 0.043 Uiso 1 1 calc R . . . .
C17 C 0.71780(14) -0.11835(10) 0.56465(10) 0.0356(4) Uani 1 1 d . . . . .
H17 H 0.7818 -0.1602 0.5332 0.043 Uiso 1 1 calc R . . . .
C18 C 0.60731(15) -0.09916(10) 0.54684(10) 0.0355(3) Uani 1 1 d . . . . .
H18 H 0.5952 -0.1276 0.5031 0.043 Uiso 1 1 calc R . . . .
C19 C 0.51390(13) -0.03814(9) 0.59312(9) 0.0284(3) Uani 1 1 d . . . . .
H19 H 0.4380 -0.0253 0.5805 0.034 Uiso 1 1 calc R . . . .
C20 C 0.09126(12) 0.17675(9) 0.72747(7) 0.0214(3) Uani 1 1 d . . . . .
C21 C 0.04325(14) 0.11956(11) 0.68632(8) 0.0326(3) Uani 1 1 d . . . . .
H21 H 0.0902 0.0648 0.6661 0.039 Uiso 1 1 calc R . . . .
C22 C -0.07281(15) 0.14151(13) 0.67439(9) 0.0419(4) Uani 1 1 d . . . . .
H22 H -0.1054 0.1010 0.6476 0.050 Uiso 1 1 calc R . . . .
C23 C -0.14025(14) 0.22188(13) 0.70143(9) 0.0409(4) Uani 1 1 d . . . . .
H23 H -0.2180 0.2377 0.6917 0.049 Uiso 1 1 calc R . . . .
C24 C -0.09473(13) 0.27910(11) 0.74246(9) 0.0345(4) Uani 1 1 d . . . . .
H24 H -0.1414 0.3344 0.7614 0.041 Uiso 1 1 calc R . . . .
C25 C 0.01897(12) 0.25653(9) 0.75641(8) 0.0255(3) Uani 1 1 d . . . . .
H25 H 0.0482 0.2960 0.7862 0.031 Uiso 1 1 calc R . . . .
B1 B 0.35354(13) 0.17359(9) 0.82660(8) 0.0182(3) Uani 1 1 d . . . . .
B2 B 0.42500(13) 0.07360(10) 0.71107(9) 0.0205(3) Uani 1 1 d . . . . .
B3 B 0.22030(13) 0.15324(9) 0.74368(8) 0.0198(3) Uani 1 1 d . . . . .
O4 O 0.13359(8) 0.63390(6) 0.69643(5) 0.01979(19) Uani 1 1 d . . . . .
O5 O 0.27133(8) 0.73073(6) 0.72213(5) 0.0233(2) Uani 1 1 d . . . . .
O6 O 0.23949(8) 0.59923(6) 0.79503(5) 0.01988(19) Uani 1 1 d . . . . .
N3 N 0.23366(10) 0.48315(7) 0.70021(7) 0.0195(2) Uani 1 1 d . . . . .
H3A H 0.2431(14) 0.4389(11) 0.7330(9) 0.029(4) Uiso 1 1 d . . . . .
H3B H 0.1839(17) 0.4625(11) 0.6721(10) 0.042(5) Uiso 1 1 d . . . . .
C33 C 0.35936(12) 0.49463(9) 0.64291(8) 0.0250(3) Uani 1 1 d . . . . .
H33A H 0.4100 0.5242 0.6697 0.030 Uiso 1 1 calc R . . . .
H33B H 0.3480 0.5331 0.6004 0.030 Uiso 1 1 calc R . . . .
C34 C 0.42879(11) 0.40726(8) 0.60801(8) 0.0208(3) Uani 1 1 d . . . . .
C35 C 0.45377(12) 0.38617(9) 0.52910(8) 0.0247(3) Uani 1 1 d . . . . .
H35 H 0.4258 0.4269 0.4962 0.030 Uiso 1 1 calc R . . . .
C36 C 0.51954(14) 0.30564(10) 0.49802(9) 0.0317(3) Uani 1 1 d . . . . .
H36 H 0.5368 0.2916 0.4439 0.038 Uiso 1 1 calc R . . . .
C37 C 0.55994(13) 0.24591(9) 0.54573(9) 0.0312(3) Uani 1 1 d . . . . .
H37 H 0.6053 0.1910 0.5243 0.037 Uiso 1 1 calc R . . . .
C38 C 0.53428(12) 0.26615(9) 0.62443(9) 0.0281(3) Uani 1 1 d . . . . .
H38 H 0.5610 0.2248 0.6573 0.034 Uiso 1 1 calc R . . . .
C39 C 0.46986(12) 0.34639(9) 0.65534(8) 0.0247(3) Uani 1 1 d . . . . .
H39 H 0.4534 0.3603 0.7094 0.030 Uiso 1 1 calc R . . . .
C40 C 0.02980(11) 0.53579(8) 0.80993(7) 0.0178(2) Uani 1 1 d . . . . .
C41 C 0.02809(12) 0.49216(8) 0.87895(7) 0.0212(3) Uani 1 1 d . . . . .
H41 H 0.1035 0.4832 0.8926 0.025 Uiso 1 1 calc R . . . .
C42 C -0.08052(13) 0.46146(9) 0.92819(8) 0.0248(3) Uani 1 1 d . . . . .
H42 H -0.0787 0.4318 0.9746 0.030 Uiso 1 1 calc R . . . .
C43 C -0.19135(13) 0.47413(9) 0.90940(8) 0.0260(3) Uani 1 1 d . . . . .
H43 H -0.2661 0.4537 0.9430 0.031 Uiso 1 1 calc R . . . .
C44 C -0.19254(12) 0.51694(9) 0.84119(8) 0.0254(3) Uani 1 1 d . . . . .
H44 H -0.2684 0.5259 0.8280 0.031 Uiso 1 1 calc R . . . .
C45 C -0.08313(12) 0.54676(8) 0.79202(7) 0.0204(3) Uani 1 1 d . . . . .
H45 H -0.0852 0.5753 0.7451 0.025 Uiso 1 1 calc R . . . .
C46 C 0.15601(11) 0.78005(8) 0.62658(7) 0.0197(3) Uani 1 1 d . . . . .
C47 C 0.08284(12) 0.76208(9) 0.57922(8) 0.0238(3) Uani 1 1 d . . . . .
H47 H 0.0460 0.7079 0.5843 0.029 Uiso 1 1 calc R . . . .
C48 C 0.06312(13) 0.82225(10) 0.52483(8) 0.0286(3) Uani 1 1 d . . . . .
H48 H 0.0140 0.8087 0.4926 0.034 Uiso 1 1 calc R . . . .
C49 C 0.11480(13) 0.90207(9) 0.51741(8) 0.0278(3) Uani 1 1 d . . . . .
H49 H 0.1009 0.9433 0.4803 0.033 Uiso 1 1 calc R . . . .
C50 C 0.18659(13) 0.92165(9) 0.56409(8) 0.0253(3) Uani 1 1 d . . . . .
H50 H 0.2219 0.9765 0.5593 0.030 Uiso 1 1 calc R . . . .
C51 C 0.20707(12) 0.86104(9) 0.61803(8) 0.0232(3) Uani 1 1 d . . . . .
H51 H 0.2568 0.8749 0.6498 0.028 Uiso 1 1 calc R . . . .
C52 C 0.39831(12) 0.69850(8) 0.81482(8) 0.0210(3) Uani 1 1 d . . . . .
C53 C 0.48290(13) 0.75930(9) 0.77943(8) 0.0258(3) Uani 1 1 d . . . . .
H53 H 0.4741 0.7894 0.7346 0.031 Uiso 1 1 calc R . . . .
C54 C 0.57934(14) 0.77645(10) 0.80865(9) 0.0324(3) Uani 1 1 d . . . . .
H54 H 0.6366 0.8174 0.7835 0.039 Uiso 1 1 calc R . . . .
C55 C 0.59192(14) 0.73390(10) 0.87443(10) 0.0337(3) Uani 1 1 d . . . . .
H55 H 0.6582 0.7453 0.8943 0.040 Uiso 1 1 calc R . . . .
C56 C 0.50821(15) 0.67475(10) 0.91140(9) 0.0332(3) Uani 1 1 d . . . . .
H56 H 0.5162 0.6461 0.9571 0.040 Uiso 1 1 calc R . . . .
C57 C 0.41271(13) 0.65739(9) 0.88171(8) 0.0271(3) Uani 1 1 d . . . . .
H57 H 0.3557 0.6166 0.9074 0.033 Uiso 1 1 calc R . . . .
B4 B 0.15670(13) 0.56986(9) 0.75276(8) 0.0183(3) Uani 1 1 d . . . . .
B5 B 0.18607(13) 0.71047(10) 0.68466(8) 0.0195(3) Uani 1 1 d . . . . .
B6 B 0.29609(13) 0.67404(10) 0.77716(8) 0.0197(3) Uani 1 1 d . . . . .
N2 N 0.22821(12) -0.04798(9) 0.83916(8) 0.0312(3) Uani 1 1 d . . . . .
H2A H 0.2206(19) -0.0487(14) 0.7914(13) 0.058(6) Uiso 1 1 d . . . . .
H2B H 0.2744(19) -0.1031(14) 0.8449(12) 0.058(6) Uiso 1 1 d . . . . .
C26 C 0.10327(13) -0.04380(10) 0.89817(10) 0.0326(3) Uani 1 1 d . . . . .
H26A H 0.0476 0.0032 0.8837 0.039 Uiso 1 1 calc R . . . .
H26B H 0.1113 -0.0261 0.9493 0.039 Uiso 1 1 calc R . . . .
C27 C 0.04014(12) -0.12830(9) 0.90855(9) 0.0275(3) Uani 1 1 d . . . . .
C28 C 0.01575(13) -0.17149(10) 0.97905(9) 0.0315(3) Uani 1 1 d . . . . .
H28 H 0.0411 -0.1486 1.0203 0.038 Uiso 1 1 calc R . . . .
C29 C -0.04533(14) -0.24785(10) 0.99016(10) 0.0364(4) Uani 1 1 d . . . . .
H29 H -0.0616 -0.2768 1.0388 0.044 Uiso 1 1 calc R . . . .
C30 C -0.08246(14) -0.28174(10) 0.93055(10) 0.0377(4) Uani 1 1 d . . . . .
H30 H -0.1255 -0.3334 0.9384 0.045 Uiso 1 1 calc R . . . .
C31 C -0.05660(13) -0.24017(10) 0.85945(10) 0.0341(3) Uani 1 1 d . . . . .
H31 H -0.0807 -0.2639 0.8180 0.041 Uiso 1 1 calc R . . . .
C32 C 0.00438(13) -0.16404(9) 0.84846(9) 0.0302(3) Uani 1 1 d . . . . .
H32 H 0.0220 -0.1360 0.7994 0.036 Uiso 1 1 calc R . . . .
N4 N 0.06124(13) 0.42735(10) 0.61848(7) 0.0316(3) Uani 1 1 d . . . . .
H4A H 0.0202(18) 0.3920(13) 0.6556(12) 0.051(5) Uiso 1 1 d . . . . .
H4B H 0.0007(19) 0.4723(13) 0.6133(11) 0.052(6) Uiso 1 1 d . . . . .
C58 C 0.10996(15) 0.37504(10) 0.54524(9) 0.0326(3) Uani 1 1 d . . . . .
H58A H 0.0397 0.3485 0.5346 0.039 Uiso 1 1 calc R . . . .
H58B H 0.1709 0.3262 0.5515 0.039 Uiso 1 1 calc R . . . .
C59 C 0.17360(13) 0.42860(9) 0.47589(8) 0.0248(3) Uani 1 1 d . . . . .
C60 C 0.22700(15) 0.38679(10) 0.40270(9) 0.0335(3) Uani 1 1 d . . . . .
H60 H 0.2218 0.3253 0.3971 0.040 Uiso 1 1 calc R . . . .
C61 C 0.28751(15) 0.43329(12) 0.33800(9) 0.0370(4) Uani 1 1 d . . . . .
H61 H 0.3242 0.4036 0.2885 0.044 Uiso 1 1 calc R . . . .
C62 C 0.29484(14) 0.52295(11) 0.34502(9) 0.0354(4) Uani 1 1 d . . . . .
H62 H 0.3357 0.5551 0.3005 0.042 Uiso 1 1 calc R . . . .
C63 C 0.24224(14) 0.56529(10) 0.41737(9) 0.0321(3) Uani 1 1 d . . . . .
H63 H 0.2473 0.6268 0.4226 0.039 Uiso 1 1 calc R . . . .
C64 C 0.18201(13) 0.51854(9) 0.48249(8) 0.0261(3) Uani 1 1 d . . . . .
H64 H 0.1463 0.5483 0.5320 0.031 Uiso 1 1 calc R . . . .

loop_
_atom_site_aniso_label
_atom_site_aniso_U_11
_atom_site_aniso_U_22
_atom_site_aniso_U_33
_atom_site_aniso_U_23
_atom_site_aniso_U_13
_atom_site_aniso_U_12
O1 0.0167(4) 0.0204(5) 0.0236(5) 0.0016(4) -0.0069(4) -0.0007(3)
O2 0.0210(5) 0.0241(5) 0.0248(5) -0.0016(4) -0.0096(4) 0.0005(4)
O3 0.0181(4) 0.0205(5) 0.0234(5) 0.0008(4) -0.0087(4) 0.0008(3)
N1 0.0153(5) 0.0194(6) 0.0242(6) 0.0038(5) -0.0078(4) -0.0030(4)
C1 0.0191(6) 0.0291(7) 0.0303(7) 0.0116(6) -0.0117(5) -0.0060(5)
C2 0.0148(6) 0.0239(7) 0.0267(7) 0.0083(5) -0.0100(5) -0.0025(5)
C3 0.0256(7) 0.0278(7) 0.0305(7) 0.0026(6) -0.0141(6) 0.0022(5)
C4 0.0353(8) 0.0210(7) 0.0520(10) 0.0101(7) -0.0254(7) -0.0047(6)
C5 0.0256(7) 0.0366(9) 0.0451(9) 0.0236(7) -0.0153(7) -0.0095(6)
C6 0.0250(7) 0.0439(9) 0.0298(8) 0.0113(7) -0.0038(6) -0.0001(6)
C7 0.0246(7) 0.0244(7) 0.0325(7) 0.0036(6) -0.0089(6) 0.0005(5)
C8 0.0182(6) 0.0199(6) 0.0160(6) 0.0050(5) -0.0050(5) -0.0034(5)
C9 0.0184(6) 0.0210(7) 0.0256(7) 0.0021(5) -0.0065(5) 0.0001(5)
C10 0.0171(6) 0.0298(7) 0.0318(7) 0.0016(6) -0.0071(5) -0.0062(5)
C11 0.0237(7) 0.0238(7) 0.0334(8) -0.0013(6) -0.0073(6) -0.0083(5)
C12 0.0214(7) 0.0206(7) 0.0377(8) -0.0028(6) -0.0053(6) -0.0005(5)
C13 0.0153(6) 0.0240(7) 0.0293(7) 0.0022(5) -0.0058(5) -0.0033(5)
C14 0.0214(6) 0.0178(6) 0.0253(7) 0.0035(5) -0.0041(5) -0.0027(5)
C15 0.0259(7) 0.0302(8) 0.0310(7) 0.0002(6) -0.0085(6) 0.0033(6)
C16 0.0253(7) 0.0347(9) 0.0432(9) 0.0028(7) -0.0075(7) 0.0072(6)
C17 0.0318(8) 0.0221(7) 0.0432(9) -0.0034(6) 0.0007(7) 0.0040(6)
C18 0.0363(8) 0.0277(8) 0.0381(8) -0.0087(7) -0.0039(7) -0.0068(6)
C19 0.0239(7) 0.0261(7) 0.0345(8) -0.0016(6) -0.0070(6) -0.0045(5)
C20 0.0206(6) 0.0263(7) 0.0177(6) 0.0049(5) -0.0065(5) -0.0031(5)
C21 0.0298(8) 0.0436(9) 0.0252(7) -0.0061(6) -0.0100(6) -0.0028(6)
C22 0.0338(8) 0.0717(13) 0.0279(8) -0.0005(8) -0.0179(7) -0.0147(8)
C23 0.0210(7) 0.0722(12) 0.0314(8) 0.0211(8) -0.0116(6) -0.0035(7)
C24 0.0208(7) 0.0398(9) 0.0375(8) 0.0185(7) -0.0031(6) 0.0025(6)
C25 0.0216(6) 0.0254(7) 0.0280(7) 0.0080(6) -0.0054(5) -0.0029(5)
B1 0.0161(6) 0.0187(7) 0.0210(7) 0.0038(5) -0.0075(5) -0.0019(5)
B2 0.0206(7) 0.0174(7) 0.0232(7) 0.0051(6) -0.0058(6) -0.0037(5)
B3 0.0200(7) 0.0181(7) 0.0225(7) 0.0048(6) -0.0081(6) -0.0024(5)
O4 0.0193(4) 0.0199(5) 0.0215(4) 0.0027(4) -0.0079(4) -0.0035(3)
O5 0.0239(5) 0.0219(5) 0.0277(5) 0.0048(4) -0.0117(4) -0.0073(4)
O6 0.0193(4) 0.0193(5) 0.0228(5) 0.0013(4) -0.0085(4) -0.0033(3)
N3 0.0173(5) 0.0183(6) 0.0206(5) 0.0012(4) -0.0022(4) -0.0032(4)
C33 0.0192(6) 0.0220(7) 0.0278(7) 0.0009(5) 0.0024(5) -0.0043(5)
C34 0.0149(6) 0.0199(6) 0.0245(6) 0.0009(5) -0.0005(5) -0.0048(5)
C35 0.0206(6) 0.0284(7) 0.0238(7) 0.0031(5) -0.0044(5) -0.0047(5)
C36 0.0295(7) 0.0351(8) 0.0262(7) -0.0077(6) -0.0017(6) -0.0050(6)
C37 0.0245(7) 0.0218(7) 0.0399(8) -0.0039(6) 0.0003(6) -0.0005(5)
C38 0.0217(7) 0.0248(7) 0.0346(8) 0.0080(6) -0.0037(6) -0.0032(5)
C39 0.0222(6) 0.0271(7) 0.0217(7) 0.0032(5) -0.0012(5) -0.0055(5)
C40 0.0180(6) 0.0138(6) 0.0197(6) -0.0042(5) -0.0036(5) -0.0002(4)
C41 0.0195(6) 0.0205(6) 0.0237(6) -0.0008(5) -0.0075(5) 0.0008(5)
C42 0.0295(7) 0.0245(7) 0.0189(6) 0.0023(5) -0.0051(5) -0.0043(5)
C43 0.0234(7) 0.0302(8) 0.0225(7) -0.0013(6) -0.0018(5) -0.0107(5)
C44 0.0202(6) 0.0323(8) 0.0258(7) -0.0018(6) -0.0087(5) -0.0069(5)
C45 0.0213(6) 0.0218(7) 0.0194(6) -0.0001(5) -0.0074(5) -0.0044(5)
C46 0.0172(6) 0.0199(6) 0.0191(6) -0.0004(5) -0.0021(5) 0.0003(5)
C47 0.0218(6) 0.0209(7) 0.0284(7) 0.0021(5) -0.0075(5) -0.0022(5)
C48 0.0281(7) 0.0308(8) 0.0307(7) 0.0028(6) -0.0153(6) -0.0011(6)
C49 0.0299(7) 0.0250(7) 0.0255(7) 0.0050(6) -0.0067(6) 0.0054(6)
C50 0.0296(7) 0.0175(6) 0.0251(7) 0.0001(5) -0.0036(6) -0.0005(5)
C51 0.0248(7) 0.0222(7) 0.0218(6) -0.0011(5) -0.0061(5) -0.0024(5)
C52 0.0196(6) 0.0173(6) 0.0260(7) -0.0032(5) -0.0073(5) -0.0004(5)
C53 0.0262(7) 0.0236(7) 0.0288(7) 0.0011(6) -0.0094(6) -0.0048(5)
C54 0.0253(7) 0.0301(8) 0.0442(9) 0.0006(7) -0.0117(6) -0.0107(6)
C55 0.0302(8) 0.0297(8) 0.0498(9) -0.0067(7) -0.0247(7) -0.0035(6)
C56 0.0419(9) 0.0275(8) 0.0391(8) 0.0026(6) -0.0253(7) -0.0045(6)
C57 0.0316(7) 0.0214(7) 0.0323(7) 0.0030(6) -0.0142(6) -0.0077(5)
B4 0.0176(7) 0.0174(7) 0.0198(7) -0.0004(5) -0.0055(5) -0.0020(5)
B5 0.0163(7) 0.0207(7) 0.0191(7) -0.0007(6) -0.0023(5) -0.0006(5)
B6 0.0179(7) 0.0189(7) 0.0209(7) -0.0019(6) -0.0043(6) -0.0004(5)
N2 0.0324(7) 0.0315(7) 0.0298(7) 0.0027(6) -0.0068(5) -0.0131(5)
C26 0.0251(7) 0.0232(7) 0.0481(9) -0.0037(6) -0.0086(7) -0.0050(6)
C27 0.0163(6) 0.0193(7) 0.0423(8) -0.0061(6) -0.0028(6) -0.0006(5)
C28 0.0227(7) 0.0284(8) 0.0401(8) -0.0058(6) -0.0059(6) 0.0009(6)
C29 0.0295(8) 0.0259(8) 0.0437(9) 0.0021(7) 0.0019(7) 0.0015(6)
C30 0.0259(7) 0.0193(7) 0.0568(10) -0.0086(7) 0.0042(7) -0.0045(6)
C31 0.0249(7) 0.0261(8) 0.0458(9) -0.0144(7) -0.0027(6) -0.0027(6)
C32 0.0238(7) 0.0240(7) 0.0372(8) -0.0051(6) -0.0016(6) -0.0007(5)
N4 0.0346(7) 0.0359(8) 0.0275(7) 0.0075(6) -0.0104(5) -0.0162(6)
C58 0.0436(9) 0.0259(8) 0.0339(8) 0.0035(6) -0.0177(7) -0.0121(6)
C59 0.0246(7) 0.0253(7) 0.0284(7) 0.0012(6) -0.0142(6) -0.0025(5)
C60 0.0401(8) 0.0307(8) 0.0341(8) -0.0043(6) -0.0191(7) 0.0013(6)
C61 0.0335(8) 0.0516(10) 0.0259(7) -0.0046(7) -0.0116(6) 0.0040(7)
C62 0.0271(7) 0.0518(10) 0.0290(8) 0.0110(7) -0.0097(6) -0.0092(7)
C63 0.0295(8) 0.0320(8) 0.0374(8) 0.0065(6) -0.0124(6) -0.0094(6)
C64 0.0242(7) 0.0266(7) 0.0278(7) 0.0003(6) -0.0084(6) -0.0038(5)

_geom_special_details            
;
 All esds (except the esd in the dihedral angle between two l.s. planes)
 are estimated using the full covariance matrix.  The cell esds are taken
 into account individually in the estimation of esds in distances, angles
 and torsion angles; correlations between esds in cell parameters are only
 used when they are defined by crystal symmetry.  An approximate (isotropic)
 treatment of cell esds is used for estimating esds involving l.s. planes.
;
loop_
_geom_bond_atom_site_label_1
_geom_bond_atom_site_label_2
_geom_bond_distance
_geom_bond_site_symmetry_2
_geom_bond_publ_flag
O1 B1 1.4580(16) . ?
O1 B2 1.3449(17) . ?
O2 B2 1.3947(17) . ?
O2 B3 1.3871(17) . ?
O3 B1 1.4619(16) . ?
O3 B3 1.3433(17) . ?
N1 C1 1.4908(16) . ?
N1 B1 1.6335(17) . ?
C1 C2 1.5049(18) . ?
C2 C3 1.3883(19) . ?
C2 C7 1.3857(19) . ?
C3 C4 1.386(2) . ?
C4 C5 1.380(2) . ?
C5 C6 1.377(2) . ?
C6 C7 1.386(2) . ?
C8 C9 1.3938(17) . ?
C8 C13 1.3979(18) . ?
C8 B1 1.5997(19) . ?
C9 C10 1.3860(19) . ?
C10 C11 1.383(2) . ?
C11 C12 1.3865(19) . ?
C12 C13 1.3854(19) . ?
C14 C15 1.3976(19) . ?
C14 C19 1.394(2) . ?
C14 B2 1.5668(19) . ?
C15 C16 1.388(2) . ?
C16 C17 1.383(2) . ?
C17 C18 1.379(2) . ?
C18 C19 1.389(2) . ?
C20 C21 1.392(2) . ?
C20 C25 1.3971(19) . ?
C20 B3 1.5725(18) . ?
C21 C22 1.394(2) . ?
C22 C23 1.378(3) . ?
C23 C24 1.374(2) . ?
C24 C25 1.3869(19) . ?
O4 B4 1.4627(16) . ?
O4 B5 1.3433(17) . ?
O5 B5 1.3867(17) . ?
O5 B6 1.3817(17) . ?
O6 B4 1.4700(16) . ?
O6 B6 1.3472(17) . ?
N3 C33 1.4944(16) . ?
N3 B4 1.6303(17) . ?
C33 C34 1.5055(18) . ?
C34 C35 1.3878(19) . ?
C34 C39 1.3930(19) . ?
C35 C36 1.389(2) . ?
C36 C37 1.384(2) . ?
C37 C38 1.380(2) . ?
C38 C39 1.3800(19) . ?
C40 C41 1.3975(17) . ?
C40 C45 1.3970(17) . ?
C40 B4 1.6102(18) . ?
C41 C42 1.3897(18) . ?
C42 C43 1.3832(19) . ?
C43 C44 1.3863(19) . ?
C44 C45 1.3901(18) . ?
C46 C47 1.3965(18) . ?
C46 C51 1.3975(18) . ?
C46 B5 1.5669(19) . ?
C47 C48 1.3868(19) . ?
C48 C49 1.385(2) . ?
C49 C50 1.381(2) . ?
C50 C51 1.3876(19) . ?
C52 C53 1.3990(18) . ?
C52 C57 1.3961(19) . ?
C52 B6 1.5750(19) . ?
C53 C54 1.388(2) . ?
C54 C55 1.381(2) . ?
C55 C56 1.382(2) . ?
C56 C57 1.384(2) . ?
N2 C26 1.4702(19) . ?
C26 C27 1.5117(19) . ?
C27 C28 1.385(2) . ?
C27 C32 1.391(2) . ?
C28 C29 1.389(2) . ?
C29 C30 1.380(2) . ?
C30 C31 1.382(2) . ?
C31 C32 1.386(2) . ?
N4 C58 1.462(2) . ?
C58 C59 1.509(2) . ?
C59 C60 1.391(2) . ?
C59 C64 1.3883(19) . ?
C60 C61 1.382(2) . ?
C61 C62 1.383(2) . ?
C62 C63 1.381(2) . ?
C63 C64 1.388(2) . ?

loop_
_geom_angle_atom_site_label_1
_geom_angle_atom_site_label_2
_geom_angle_atom_site_label_3
_geom_angle
_geom_angle_site_symmetry_1
_geom_angle_site_symmetry_3
_geom_angle_publ_flag
B2 O1 B1 121.96(10) . . ?
B3 O2 B2 118.70(11) . . ?
B3 O3 B1 121.97(10) . . ?
C1 N1 B1 117.23(10) . . ?
N1 C1 C2 110.17(10) . . ?
C3 C2 C1 120.80(12) . . ?
C7 C2 C1 120.39(12) . . ?
C7 C2 C3 118.70(12) . . ?
C4 C3 C2 120.49(14) . . ?
C5 C4 C3 120.17(14) . . ?
C6 C5 C4 119.78(14) . . ?
C5 C6 C7 120.07(14) . . ?
C2 C7 C6 120.75(14) . . ?
C9 C8 C13 116.74(12) . . ?
C9 C8 B1 122.35(11) . . ?
C13 C8 B1 120.87(11) . . ?
C10 C9 C8 121.87(12) . . ?
C11 C10 C9 120.14(12) . . ?
C10 C11 C12 119.40(13) . . ?
C13 C12 C11 119.86(13) . . ?
C12 C13 C8 121.99(12) . . ?
C15 C14 B2 119.88(12) . . ?
C19 C14 C15 117.49(13) . . ?
C19 C14 B2 122.63(12) . . ?
C16 C15 C14 121.29(14) . . ?
C17 C16 C15 119.84(14) . . ?
C18 C17 C16 120.12(14) . . ?
C17 C18 C19 119.75(14) . . ?
C18 C19 C14 121.52(14) . . ?
C21 C20 C25 117.64(12) . . ?
C21 C20 B3 122.35(12) . . ?
C25 C20 B3 120.00(12) . . ?
C20 C21 C22 120.96(15) . . ?
C23 C22 C21 120.14(15) . . ?
C24 C23 C22 119.76(14) . . ?
C23 C24 C25 120.32(15) . . ?
C24 C25 C20 121.12(14) . . ?
O1 B1 O3 113.21(10) . . ?
O1 B1 N1 103.61(10) . . ?
O1 B1 C8 113.40(10) . . ?
O3 B1 N1 102.93(9) . . ?
O3 B1 C8 111.70(10) . . ?
C8 B1 N1 111.17(10) . . ?
O1 B2 O2 121.43(12) . . ?
O1 B2 C14 118.87(12) . . ?
O2 B2 C14 119.70(12) . . ?
O2 B3 C20 120.24(12) . . ?
O3 B3 O2 121.69(12) . . ?
O3 B3 C20 118.06(12) . . ?
B5 O4 B4 122.20(10) . . ?
B6 O5 B5 119.37(11) . . ?
B6 O6 B4 122.01(10) . . ?
C33 N3 B4 117.14(10) . . ?
N3 C33 C34 111.57(10) . . ?
C35 C34 C33 121.25(12) . . ?
C35 C34 C39 119.05(12) . . ?
C39 C34 C33 119.70(12) . . ?
C34 C35 C36 120.19(13) . . ?
C37 C36 C35 120.11(13) . . ?
C38 C37 C36 119.96(13) . . ?
C39 C38 C37 120.06(13) . . ?
C38 C39 C34 120.63(13) . . ?
C41 C40 B4 121.56(11) . . ?
C45 C40 C41 116.87(11) . . ?
C45 C40 B4 121.56(11) . . ?
C42 C41 C40 122.03(12) . . ?
C43 C42 C41 119.83(12) . . ?
C42 C43 C44 119.48(12) . . ?
C43 C44 C45 120.22(12) . . ?
C44 C45 C40 121.55(12) . . ?
C47 C46 C51 117.80(12) . . ?
C47 C46 B5 121.61(12) . . ?
C51 C46 B5 120.53(12) . . ?
C48 C47 C46 120.95(13) . . ?
C49 C48 C47 120.17(13) . . ?
C50 C49 C48 119.92(13) . . ?
C49 C50 C51 119.82(13) . . ?
C50 C51 C46 121.34(13) . . ?
C53 C52 B6 120.62(12) . . ?
C57 C52 C53 117.51(12) . . ?
C57 C52 B6 121.78(12) . . ?
C54 C53 C52 121.20(13) . . ?
C55 C54 C53 119.87(14) . . ?
C54 C55 C56 120.12(13) . . ?
C55 C56 C57 119.79(14) . . ?
C56 C57 C52 121.49(13) . . ?
O4 B4 O6 113.13(10) . . ?
O4 B4 N3 105.36(10) . . ?
O4 B4 C40 113.11(10) . . ?
O6 B4 N3 105.90(10) . . ?
O6 B4 C40 113.15(10) . . ?
C40 B4 N3 105.26(10) . . ?
O4 B5 O5 121.51(12) . . ?
O4 B5 C46 121.53(12) . . ?
O5 B5 C46 116.94(11) . . ?
O5 B6 C52 116.92(11) . . ?
O6 B6 O5 121.41(12) . . ?
O6 B6 C52 121.60(12) . . ?
N2 C26 C27 115.79(12) . . ?
C28 C27 C26 120.21(14) . . ?
C28 C27 C32 118.54(13) . . ?
C32 C27 C26 121.25(14) . . ?
C27 C28 C29 120.83(15) . . ?
C30 C29 C28 120.07(15) . . ?
C29 C30 C31 119.64(14) . . ?
C30 C31 C32 120.20(15) . . ?
C31 C32 C27 120.70(15) . . ?
N4 C58 C59 113.08(12) . . ?
C60 C59 C58 119.27(13) . . ?
C64 C59 C58 122.33(13) . . ?
C64 C59 C60 118.39(13) . . ?
C61 C60 C59 121.01(14) . . ?
C60 C61 C62 120.21(14) . . ?
C63 C62 C61 119.38(14) . . ?
C62 C63 C64 120.46(14) . . ?
C63 C64 C59 120.55(13) . . ?

loop_
_geom_hbond_atom_site_label_D
_geom_hbond_atom_site_label_H
_geom_hbond_atom_site_label_A
_geom_hbond_distance_DH
_geom_hbond_distance_HA
_geom_hbond_distance_DA
_geom_hbond_angle_DHA
_geom_hbond_site_symmetry_A
N1 H1A N2 0.938(16) 2.058(17) 2.9956(17) 177.6(13) .
N3 H3B N4 0.936(18) 2.020(19) 2.9520(17) 173.7(16) .

_shelx_SHELXL_version_number     2014/7
_iucr_refine_instructions_details 
;

    15srv282.res created by SHELXL-2014/7

TITL 15srv282 in P-1 #2
REM reset to P-1 #2
CELL 0.71073 11.2396 15.2054 17.9361 89.7333 72.0196 84.3291
ZERR 4 0.0004 0.0006 0.0007 0.0016 0.0015 0.0017
LATT 1
SFAC C H B N O
UNIT 128 132 12 8 12
 
L.S. 7
PLAN  10
TEMP -153.15
HTAB N3 N4
HTAB N1 N2
BOND
fmap 2
acta
OMIT 1 0 0
REM <olex2.extras>
REM <HklSrc "%.\\15srv282.hkl">
REM </olex2.extras>
 
WGHT    0.043000    0.946000
FVAR       0.15305
O1    5    0.449507    0.115401    0.769786    11.00000    0.01668    0.02037 =
         0.02362    0.00158   -0.00689   -0.00070
O2    5    0.309470    0.090052    0.697205    11.00000    0.02104    0.02409 =
         0.02478   -0.00162   -0.00961    0.00051
O3    5    0.239832    0.194923    0.804090    11.00000    0.01809    0.02051 =
         0.02344    0.00082   -0.00874    0.00080
N1    4    0.305863    0.111382    0.902393    11.00000    0.01529    0.01941 =
         0.02418    0.00382   -0.00776   -0.00296
H1A   2    0.279614    0.062533    0.882331    11.00000    0.02685
H1B   2    0.235936    0.139934    0.937522    11.00000    0.02495
C1    1    0.399104    0.080475    0.943060    11.00000    0.01905    0.02911 =
         0.03034    0.01158   -0.01175   -0.00595
AFIX  23
H1C   2    0.419439    0.131403    0.969399    11.00000   -1.20000
H1D   2    0.477626    0.053994    0.904158    11.00000   -1.20000
AFIX   0
C2    1    0.346649    0.013032    1.002739    11.00000    0.01482    0.02390 =
         0.02670    0.00827   -0.01004   -0.00252
C3    1    0.360332   -0.075990    0.981602    11.00000    0.02557    0.02777 =
         0.03054    0.00264   -0.01411    0.00220
AFIX  43
H3    2    0.409952   -0.095462    0.930150    11.00000   -1.20000
AFIX   0
C4    1    0.302114   -0.136687    1.035029    11.00000    0.03533    0.02098 =
         0.05198    0.01012   -0.02544   -0.00467
AFIX  43
H4    2    0.311140   -0.197369    1.019855    11.00000   -1.20000
AFIX   0
C5    1    0.231067   -0.109178    1.110217    11.00000    0.02558    0.03662 =
         0.04513    0.02362   -0.01531   -0.00946
AFIX  43
H5    2    0.189994   -0.150648    1.146501    11.00000   -1.20000
AFIX   0
C6    1    0.219930   -0.021408    1.132450    11.00000    0.02502    0.04390 =
         0.02984    0.01129   -0.00376   -0.00007
AFIX  43
H6    2    0.172880   -0.002541    1.184546    11.00000   -1.20000
AFIX   0
C7    1    0.277303    0.039427    1.078892    11.00000    0.02459    0.02443 =
         0.03251    0.00359   -0.00886    0.00047
AFIX  43
H7    2    0.268989    0.099899    1.094571    11.00000   -1.20000
AFIX   0
C8    1    0.405210    0.260526    0.849576    11.00000    0.01824    0.01994 =
         0.01604    0.00496   -0.00496   -0.00342
C9    1    0.530552    0.262998    0.845838    11.00000    0.01837    0.02103 =
         0.02556    0.00205   -0.00653    0.00011
AFIX  43
H9    2    0.587057    0.210834    0.830589    11.00000   -1.20000
AFIX   0
C10   1    0.575089    0.339400    0.863736    11.00000    0.01714    0.02977 =
         0.03179    0.00164   -0.00714   -0.00620
AFIX  43
H10   2    0.660806    0.338842    0.861293    11.00000   -1.20000
AFIX   0
C11   1    0.494976    0.416477    0.885154    11.00000    0.02373    0.02385 =
         0.03343   -0.00135   -0.00728   -0.00828
AFIX  43
H11   2    0.525412    0.469046    0.897078    11.00000   -1.20000
AFIX   0
C12   1    0.369858    0.416300    0.889057    11.00000    0.02140    0.02062 =
         0.03768   -0.00284   -0.00528   -0.00048
AFIX  43
H12   2    0.314174    0.468960    0.903395    11.00000   -1.20000
AFIX   0
C13   1    0.326220    0.339169    0.872002    11.00000    0.01530    0.02399 =
         0.02926    0.00217   -0.00575   -0.00331
AFIX  43
H13   2    0.240004    0.339740    0.875660    11.00000   -1.20000
AFIX   0
C14   1    0.528910    0.004741    0.657671    11.00000    0.02141    0.01777 =
         0.02534    0.00355   -0.00409   -0.00273
C15   1    0.641950   -0.015824    0.674207    11.00000    0.02595    0.03018 =
         0.03103    0.00018   -0.00850    0.00328
AFIX  43
H15   2    0.654900    0.012472    0.717769    11.00000   -1.20000
AFIX   0
C16   1    0.735653   -0.076773    0.628235    11.00000    0.02527    0.03471 =
         0.04318    0.00276   -0.00752    0.00717
AFIX  43
H16   2    0.811868   -0.089908    0.640401    11.00000   -1.20000
AFIX   0
C17   1    0.717800   -0.118349    0.564652    11.00000    0.03180    0.02207 =
         0.04317   -0.00341    0.00073    0.00397
AFIX  43
H17   2    0.781762   -0.160198    0.533203    11.00000   -1.20000
AFIX   0
C18   1    0.607314   -0.099155    0.546835    11.00000    0.03633    0.02769 =
         0.03812   -0.00870   -0.00386   -0.00681
AFIX  43
H18   2    0.595151   -0.127562    0.503070    11.00000   -1.20000
AFIX   0
C19   1    0.513898   -0.038140    0.593118    11.00000    0.02389    0.02605 =
         0.03446   -0.00158   -0.00705   -0.00450
AFIX  43
H19   2    0.438018   -0.025329    0.580497    11.00000   -1.20000
AFIX   0
C20   1    0.091260    0.176750    0.727474    11.00000    0.02057    0.02629 =
         0.01771    0.00491   -0.00645   -0.00312
C21   1    0.043246    0.119558    0.686315    11.00000    0.02977    0.04361 =
         0.02521   -0.00613   -0.00999   -0.00279
AFIX  43
H21   2    0.090230    0.064764    0.666053    11.00000   -1.20000
AFIX   0
C22   1   -0.072809    0.141511    0.674385    11.00000    0.03379    0.07166 =
         0.02792   -0.00049   -0.01786   -0.01474
AFIX  43
H22   2   -0.105449    0.100975    0.647556    11.00000   -1.20000
AFIX   0
C23   1   -0.140251    0.221879    0.701429    11.00000    0.02102    0.07216 =
         0.03145    0.02108   -0.01159   -0.00351
AFIX  43
H23   2   -0.217953    0.237657    0.691732    11.00000   -1.20000
AFIX   0
C24   1   -0.094730    0.279099    0.742459    11.00000    0.02080    0.03982 =
         0.03754    0.01849   -0.00309    0.00254
AFIX  43
H24   2   -0.141353    0.334398    0.761369    11.00000   -1.20000
AFIX   0
C25   1    0.018968    0.256530    0.756411    11.00000    0.02156    0.02540 =
         0.02798    0.00803   -0.00539   -0.00290
AFIX  43
H25   2    0.048190    0.295991    0.786150    11.00000   -1.20000
AFIX   0
B1    3    0.353539    0.173586    0.826601    11.00000    0.01611    0.01871 =
         0.02104    0.00379   -0.00746   -0.00193
B2    3    0.424997    0.073601    0.711074    11.00000    0.02057    0.01735 =
         0.02324    0.00515   -0.00578   -0.00369
B3    3    0.220300    0.153243    0.743682    11.00000    0.01998    0.01805 =
         0.02248    0.00484   -0.00808   -0.00236
 
O4    5    0.133588    0.633904    0.696426    11.00000    0.01934    0.01990 =
         0.02149    0.00273   -0.00789   -0.00350
O5    5    0.271332    0.730734    0.722129    11.00000    0.02388    0.02186 =
         0.02774    0.00482   -0.01171   -0.00727
O6    5    0.239493    0.599234    0.795029    11.00000    0.01927    0.01930 =
         0.02275    0.00130   -0.00854   -0.00332
N3    4    0.233656    0.483151    0.700208    11.00000    0.01731    0.01833 =
         0.02055    0.00116   -0.00221   -0.00322
H3A   2    0.243084    0.438902    0.732957    11.00000    0.02922
H3B   2    0.183949    0.462477    0.672059    11.00000    0.04159
C33   1    0.359360    0.494625    0.642914    11.00000    0.01918    0.02196 =
         0.02780    0.00093    0.00241   -0.00426
AFIX  23
H33A  2    0.410047    0.524222    0.669722    11.00000   -1.20000
H33B  2    0.348017    0.533060    0.600410    11.00000   -1.20000
AFIX   0
 
C34   1    0.428790    0.407263    0.608015    11.00000    0.01488    0.01985 =
         0.02446    0.00086   -0.00048   -0.00482
C35   1    0.453772    0.386175    0.529102    11.00000    0.02063    0.02841 =
         0.02385    0.00314   -0.00437   -0.00471
AFIX  43
H35   2    0.425814    0.426930    0.496246    11.00000   -1.20000
AFIX   0
 
C36   1    0.519541    0.305645    0.498020    11.00000    0.02953    0.03513 =
         0.02622   -0.00768   -0.00174   -0.00497
AFIX  43
H36   2    0.536811    0.291562    0.443922    11.00000   -1.20000
AFIX   0
 
C37   1    0.559941    0.245907    0.545731    11.00000    0.02445    0.02177 =
         0.03988   -0.00385    0.00027   -0.00050
AFIX  43
H37   2    0.605314    0.190994    0.524338    11.00000   -1.20000
AFIX   0
 
C38   1    0.534278    0.266148    0.624425    11.00000    0.02171    0.02477 =
         0.03462    0.00803   -0.00372   -0.00322
AFIX  43
H38   2    0.560989    0.224798    0.657334    11.00000   -1.20000
AFIX   0
 
C39   1    0.469857    0.346393    0.655341    11.00000    0.02219    0.02713 =
         0.02166    0.00321   -0.00119   -0.00553
AFIX  43
H39   2    0.453360    0.360253    0.709412    11.00000   -1.20000
AFIX   0
 
C40   1    0.029796    0.535786    0.809935    11.00000    0.01797    0.01383 =
         0.01973   -0.00418   -0.00361   -0.00023
C41   1    0.028089    0.492163    0.878951    11.00000    0.01945    0.02055 =
         0.02369   -0.00077   -0.00749    0.00084
AFIX  43
H41   2    0.103503    0.483219    0.892632    11.00000   -1.20000
AFIX   0
 
C42   1   -0.080525    0.461461    0.928190    11.00000    0.02953    0.02452 =
         0.01891    0.00234   -0.00507   -0.00432
AFIX  43
H42   2   -0.078662    0.431848    0.974633    11.00000   -1.20000
AFIX   0
 
C43   1   -0.191352    0.474132    0.909405    11.00000    0.02344    0.03018 =
         0.02247   -0.00130   -0.00179   -0.01068
AFIX  43
H43   2   -0.266064    0.453658    0.942986    11.00000   -1.20000
AFIX   0
 
C44   1   -0.192544    0.516942    0.841188    11.00000    0.02019    0.03234 =
         0.02575   -0.00179   -0.00869   -0.00688
AFIX  43
H44   2   -0.268389    0.525932    0.828000    11.00000   -1.20000
AFIX   0
 
C45   1   -0.083133    0.546757    0.792017    11.00000    0.02132    0.02181 =
         0.01938   -0.00012   -0.00744   -0.00440
AFIX  43
H45   2   -0.085206    0.575264    0.745126    11.00000   -1.20000
AFIX   0
 
C46   1    0.156006    0.780055    0.626579    11.00000    0.01721    0.01985 =
         0.01906   -0.00037   -0.00214    0.00029
C47   1    0.082839    0.762082    0.579221    11.00000    0.02181    0.02091 =
         0.02838    0.00206   -0.00746   -0.00219
AFIX  43
H47   2    0.046047    0.707857    0.584342    11.00000   -1.20000
AFIX   0
 
C48   1    0.063117    0.822253    0.524825    11.00000    0.02807    0.03084 =
         0.03073    0.00284   -0.01530   -0.00113
AFIX  43
H48   2    0.014024    0.808689    0.492566    11.00000   -1.20000
AFIX   0
 
C49   1    0.114805    0.902069    0.517408    11.00000    0.02995    0.02497 =
         0.02553    0.00499   -0.00667    0.00544
AFIX  43
H49   2    0.100897    0.943298    0.480257    11.00000   -1.20000
AFIX   0
 
C50   1    0.186594    0.921648    0.564088    11.00000    0.02959    0.01750 =
         0.02508    0.00006   -0.00357   -0.00048
AFIX  43
H50   2    0.221857    0.976454    0.559279    11.00000   -1.20000
AFIX   0
 
C51   1    0.207070    0.861044    0.618030    11.00000    0.02484    0.02220 =
         0.02182   -0.00115   -0.00611   -0.00237
AFIX  43
H51   2    0.256812    0.874890    0.649794    11.00000   -1.20000
AFIX   0
 
C52   1    0.398313    0.698497    0.814823    11.00000    0.01960    0.01733 =
         0.02604   -0.00325   -0.00731   -0.00038
C53   1    0.482896    0.759301    0.779435    11.00000    0.02623    0.02359 =
         0.02881    0.00108   -0.00941   -0.00484
AFIX  43
H53   2    0.474142    0.789394    0.734592    11.00000   -1.20000
AFIX   0
 
C54   1    0.579342    0.776451    0.808645    11.00000    0.02534    0.03009 =
         0.04418    0.00056   -0.01172   -0.01065
AFIX  43
H54   2    0.636608    0.817370    0.783458    11.00000   -1.20000
AFIX   0
 
C55   1    0.591921    0.733902    0.874428    11.00000    0.03017    0.02969 =
         0.04982   -0.00666   -0.02473   -0.00346
AFIX  43
H55   2    0.658231    0.745317    0.894286    11.00000   -1.20000
AFIX   0
 
C56   1    0.508210    0.674755    0.911404    11.00000    0.04191    0.02748 =
         0.03911    0.00259   -0.02532   -0.00448
AFIX  43
H56   2    0.516196    0.646112    0.957055    11.00000   -1.20000
AFIX   0
 
C57   1    0.412705    0.657386    0.881712    11.00000    0.03165    0.02141 =
         0.03230    0.00298   -0.01423   -0.00766
AFIX  43
H57   2    0.355659    0.616568    0.907431    11.00000   -1.20000
AFIX   0
 
B4    3    0.156704    0.569862    0.752758    11.00000    0.01759    0.01737 =
         0.01984   -0.00039   -0.00550   -0.00199
B5    3    0.186066    0.710470    0.684661    11.00000    0.01628    0.02072 =
         0.01911   -0.00071   -0.00229   -0.00064
B6    3    0.296086    0.674043    0.777161    11.00000    0.01789    0.01888 =
         0.02091   -0.00194   -0.00426   -0.00045
N2    4    0.228214   -0.047976    0.839165    11.00000    0.03237    0.03152 =
         0.02978    0.00272   -0.00676   -0.01309
H2A   2    0.220632   -0.048708    0.791359    11.00000    0.05846
H2B   2    0.274377   -0.103080    0.844947    11.00000    0.05787
C26   1    0.103275   -0.043803    0.898166    11.00000    0.02512    0.02322 =
         0.04812   -0.00368   -0.00858   -0.00504
AFIX  23
H26A  2    0.047609    0.003223    0.883703    11.00000   -1.20000
H26B  2    0.111289   -0.026074    0.949301    11.00000   -1.20000
AFIX   0
C27   1    0.040139   -0.128299    0.908552    11.00000    0.01628    0.01927 =
         0.04234   -0.00610   -0.00277   -0.00065
C28   1    0.015755   -0.171487    0.979048    11.00000    0.02266    0.02839 =
         0.04015   -0.00577   -0.00587    0.00093
AFIX  43
H28   2    0.041118   -0.148601    1.020316    11.00000   -1.20000
AFIX   0
C29   1   -0.045328   -0.247850    0.990156    11.00000    0.02947    0.02591 =
         0.04372    0.00206    0.00195    0.00150
AFIX  43
H29   2   -0.061561   -0.276772    1.038820    11.00000   -1.20000
AFIX   0
C30   1   -0.082457   -0.281743    0.930553    11.00000    0.02591    0.01934 =
         0.05680   -0.00862    0.00425   -0.00450
AFIX  43
H30   2   -0.125545   -0.333365    0.938364    11.00000   -1.20000
AFIX   0
C31   1   -0.056602   -0.240167    0.859449    11.00000    0.02490    0.02615 =
         0.04581   -0.01437   -0.00273   -0.00269
AFIX  43
H31   2   -0.080718   -0.263858    0.817988    11.00000   -1.20000
AFIX   0
C32   1    0.004380   -0.164042    0.848463    11.00000    0.02384    0.02400 =
         0.03716   -0.00509   -0.00161   -0.00073
AFIX  43
H32   2    0.021954   -0.135963    0.799368    11.00000   -1.20000
AFIX   0
 
N4    4    0.061235    0.427351    0.618482    11.00000    0.03462    0.03592 =
         0.02751    0.00746   -0.01044   -0.01615
H4A   2    0.020164    0.391990    0.655630    11.00000    0.05126
H4B   2    0.000726    0.472315    0.613345    11.00000    0.05239
C58   1    0.109961    0.375039    0.545238    11.00000    0.04363    0.02595 =
         0.03386    0.00350   -0.01769   -0.01208
AFIX  23
H58A  2    0.039671    0.348504    0.534602    11.00000   -1.20000
H58B  2    0.170900    0.326157    0.551482    11.00000   -1.20000
AFIX   0
 
C59   1    0.173597    0.428596    0.475893    11.00000    0.02463    0.02531 =
         0.02843    0.00120   -0.01416   -0.00253
C60   1    0.226997    0.386788    0.402700    11.00000    0.04008    0.03073 =
         0.03408   -0.00434   -0.01912    0.00130
AFIX  43
H60   2    0.221793    0.325316    0.397094    11.00000   -1.20000
AFIX   0
 
C61   1    0.287514    0.433286    0.337999    11.00000    0.03349    0.05162 =
         0.02592   -0.00458   -0.01161    0.00402
AFIX  43
H61   2    0.324198    0.403555    0.288537    11.00000   -1.20000
AFIX   0
 
C62   1    0.294843    0.522953    0.345023    11.00000    0.02708    0.05175 =
         0.02902    0.01097   -0.00973   -0.00921
AFIX  43
H62   2    0.335690    0.555132    0.300492    11.00000   -1.20000
AFIX   0
 
C63   1    0.242239    0.565288    0.417367    11.00000    0.02948    0.03201 =
         0.03742    0.00655   -0.01238   -0.00939
AFIX  43
H63   2    0.247295    0.626835    0.422609    11.00000   -1.20000
AFIX   0
[truncated: 19,372 more chars]
